# Supplementary material for: 3-(2-Hy­droxy­eth­yl)-1-(4-nitro­phen­yl)-1H-imidazol-3-ium bromide
Source: IUCrdata. 2024 Nov 28;9(Pt 11):x241138. doi: 10.1107/S2414314624011386 (PMC11618875; doi:10.1107/S2414314624011386)
Supplement: Supplementary file 1 [file x-09-x241138-sup1.cif]

##############################################################################
#                                                                            #
# This CIF contains the data for a data article accepted for                 #
# publication in IUCrData. It conforms to the requirements of                #
# Notes for Authors for IUCrData, and has been                               #
# peer reviewed under the auspices of IUCrData.                              #
#                                                                            #
# Full details of the Crystallographic Information File format               #
# are given in the paper "The Crystallographic Information File (CIF):       #
# a New Standard Archive File for Crystallography" by S. R. Hall, F. H.      #
# Allen and I. D. Brown [Acta Cryst. (1991), A47, 655-685].                  #
#                                                                            #
# The current version of the core CIF dictionary is obtainable from          #
# ftp://ftp.iucr.org/pub/cif_core.dic.                                       #
#                                                                            #
# Software is freely available for graphical display of the structure(s)     #
# in this CIF. For information consult the CIF software page                 #
# http://www.iucr.org/resources/cif/software.                                #
#                                                                            #
# This file may be used for bona fide research purposes within the           #
# scientific community so long as proper attribution is given to the data    # 
# article from which it was obtained.                                        #
#                                                                            #
##############################################################################
data_I
_audit_creation_method
;
Olex2 1.5
(compiled 2024.02.16 svn.r378c4104 for OlexSys, GUI svn.r6928)
;
_journal_date_recd_electronic     2024-11-13
_journal_date_accepted     2024-11-22
_journal_name_full     'IUCrData'
_journal_year     2024
_journal_volume     9
_journal_issue      1
_journal_page_first     0
_journal_page_last     0
_journal_paper_category     HO
_journal_paper_doi     10.1107/S2414314624011386
_journal_coeditor_code     TK4113
_publ_contact_author_name     'Sizwe J. Zamisa'
_publ_contact_author_address
;
School of Chemistry and Physics
University of KwaZulu-Natal
Private Bag X54001
Durban, 4000
South Africa
;
_publ_contact_author_email     'Zamisas@ukzn.ac.za'
_publ_contact_author_fax     ?
_publ_contact_author_phone     ?
_publ_section_title
;
3-(2-Hydroxyethyl)-1-(4-nitrophenyl)-1<i>H</i>-imidazol-3-ium bromide
;
loop_
    _publ_author_name
    _publ_author_footnote
    _publ_author_address
    'Ibrahim, Halliru' .
;
Department of Chemistry
Durban University of Technology
PO Box 1334
Durban, 4000
South Africa
;
    'Zamisa, Sizwe J.' .
;
School of Chemistry and Physics
University of KwaZulu-Natal
Private Bag X54001
Durban, 4000
South Africa
;
    'Bala, Muhammad D.' .
;
School of Chemistry and Physics
University of KwaZulu-Natal
Private Bag X54001
Durban, 4000
South Africa
;
    'Ntola, Pinkie' .
;
Department of Chemistry
Durban University of Technology
PO Box 1334
Durban, 4000
South Africa
;
    'Friedrich, Holger B.' .
;
School of Chemistry and Physics
University of KwaZulu-Natal
Private Bag X54001
Durban, 4000
South Africa
;
_publ_section_synopsis
;
The crystal structure of an imidazolium bromide salt is described.
;
_chemical_name_systematic     ?
_chemical_name_common     ?
_chemical_formula_moiety     'C11 H12 N3 O3, Br'
_chemical_formula_sum     'C11 H12 Br N3 O3'
_chemical_formula_iupac     'C11 H12 N3 O3 +, Br-'
_chemical_formula_weight     314.15
_chemical_melting_point     ?
_chemical_absolute_configuration     ?
_space_group_crystal_system     monoclinic
_space_group_name_H-M_alt     'C c '
_space_group_name_Hall     'C -2yc'
loop_
    _space_group_symop_operation_xyz
    'x, y, z'
    'x, -y, z+1/2'
    'x+1/2, y+1/2, z'
    'x+1/2, -y+1/2, z+1/2'
_cell_length_a     6.4352(4)
_cell_length_b     12.2697(11)
_cell_length_c     15.5936(10)
_cell_angle_alpha     90
_cell_angle_beta     90.290(3)
_cell_angle_gamma     90
_cell_volume     1231.22(16)
_cell_formula_units_Z     4
_cell_measurement_reflns_used     6616
_cell_measurement_theta_min     3.32
_cell_measurement_theta_max     28.52
_cell_measurement_temperature     100(2)
loop_
    _twin_individual_id
    _twin_individual_mass_fraction_refined
    1 0.919(8)
    2 0.081(8)
_exptl_crystal_description     slab
_exptl_crystal_colour     'light yellow'
_exptl_crystal_size_max     0.38
_exptl_crystal_size_mid     0.21
_exptl_crystal_size_min     0.14
_exptl_crystal_density_diffrn     1.695
_exptl_crystal_density_meas     .
_exptl_crystal_density_method     ?
_exptl_crystal_F_000     632
_exptl_absorpt_coefficient_mu     3.343
_exptl_absorpt_correction_type     multi-scan
_exptl_absorpt_process_details
;
(SADABS; Krause <i>et al.</i>,  2015)
;
_exptl_absorpt_correction_T_min     0.6605
_exptl_absorpt_correction_T_max     0.7457
_diffrn_ambient_temperature     100.01
_diffrn_source     ?
_diffrn_radiation_type     MoK\a
_diffrn_radiation_wavelength     0.71073
_diffrn_measurement_device_type     'Bruker SMART APEXII area detector'
_diffrn_measurement_device     'three-circle diffractometer'
_diffrn_measurement_method     '\w and \f scans'
_diffrn_detector_area_resol_mean     7.9
_diffrn_reflns_number     9019
_diffrn_reflns_av_R_equivalents     0.0190
_diffrn_reflns_av_unetI/netI     0.0348
_diffrn_reflns_theta_min     2.612
_diffrn_reflns_theta_max     28.587
_diffrn_reflns_theta_full     25.242
_diffrn_measured_fraction_theta_max     0.991
_diffrn_measured_fraction_theta_full     0.998
_diffrn_reflns_limit_h_min     -8
_diffrn_reflns_limit_h_max     8
_diffrn_reflns_limit_k_min     -16
_diffrn_reflns_limit_k_max     16
_diffrn_reflns_limit_l_min     -20
_diffrn_reflns_limit_l_max     20
_refine_special_details
;
 Refined as a 2-component inversion twin.
;
_reflns_number_total     3051
_reflns_number_gt     2930
_reflns_threshold_expression     'I > 2\s(I)'
_refine_ls_structure_factor_coef     Fsqd
_refine_ls_matrix_type     full
_refine_ls_R_factor_all     0.0182
_refine_ls_R_factor_gt     0.0170
_refine_ls_wR_factor_gt     0.0366
_refine_ls_wR_factor_ref     0.0369
_refine_ls_goodness_of_fit_ref     1.028
_refine_ls_restrained_S_all     1.027
_refine_ls_number_reflns     3051
_refine_ls_number_parameters     165
_refine_ls_number_restraints     2
_refine_ls_hydrogen_treatment     constr
_refine_ls_weighting_scheme     calc
_refine_ls_weighting_details
                      'w=1/[\s^2^(Fo^2^)+(0.0076P)^2^] where P=(Fo^2^+2Fc^2^)/3'
_atom_sites_solution_hydrogens     geom
_atom_sites_solution_primary     direct
_atom_sites_solution_secondary     difmap
_refine_ls_shift/su_max     0.000
_refine_ls_shift/su_mean     0.000
_refine_diff_density_max     0.357
_refine_diff_density_min     -0.225
_refine_ls_extinction_method     none
_refine_ls_extinction_coef     .
_refine_ls_abs_structure_details
;
 Refined as an inversion twin
;
_refine_ls_abs_structure_Flack     0.081(8)
loop_
    _atom_type_symbol
    _atom_type_description
    _atom_type_scat_dispersion_real
    _atom_type_scat_dispersion_imag
    _atom_type_scat_source
    'C' 'C' 0.0033 0.0016
                         'International Tables Vol C Tables 4.2.6.8 and 6.1.1.4'
    'H' 'H' 0.0000 0.0000
                         'International Tables Vol C Tables 4.2.6.8 and 6.1.1.4'
    'Br' 'Br' -0.2901 2.4595
                         'International Tables Vol C Tables 4.2.6.8 and 6.1.1.4'
    'N' 'N' 0.0061 0.0033
                         'International Tables Vol C Tables 4.2.6.8 and 6.1.1.4'
    'O' 'O' 0.0106 0.0060
                         'International Tables Vol C Tables 4.2.6.8 and 6.1.1.4'
_computing_data_collection
;
<i>COSMO</i> (Bruker, 2010)
;
_computing_cell_refinement
;
<i>COSMO</i> (Bruker, 2010)
;
_computing_data_reduction
;
SAINT (Bruker, 2010)
;
_computing_structure_solution
;
<i>SHELXT2013</i> (Sheldrick, 2015<i>a</i>)
;
_computing_structure_refinement
;
<i>SHELXL2018/3</i> (Sheldrick, 2015<i>b</i>)
;
_computing_molecular_graphics
;
Olex2 (Dolomanov <i>et al.</i>,  2009)
;
_computing_publication_material
;
Olex2 (Dolomanov <i>et al.</i>,  2009)
;
loop_
    _atom_site_type_symbol
    _atom_site_label
    _atom_site_fract_x
    _atom_site_fract_y
    _atom_site_fract_z
    _atom_site_U_iso_or_equiv
    _atom_site_adp_type
    _atom_site_calc_flag
    _atom_site_occupancy
    _atom_site_disorder_assembly
    _atom_site_disorder_group
    Br Br1 0.52235(5) 0.56771(2) 0.24805(3) 0.01782(6) Uani d 1 . .
    C C2 0.6133(4) 0.2573(2) 0.12029(17) 0.0170(5) Uani d 1 . .
    H H2 0.588284 0.236441 0.177996 0.020 Uiso calc 1 . .
    O O2 1.1242(3) 0.15187(18) -0.01212(14) 0.0336(6) Uani d 1 . .
    O O1 0.2180(3) 0.45365(14) 0.38751(12) 0.0204(4) Uani d 1 . .
    H H1 0.298129 0.475858 0.348926 0.031 Uiso calc 1 . .
    C C11 0.0084(5) 0.4666(3) 0.3601(2) 0.0178(7) Uani d 1 . .
    H H11A -0.007513 0.538803 0.332540 0.021 Uiso calc 1 . .
    H H11B -0.083443 0.464705 0.410782 0.021 Uiso calc 1 . .
    C C10 -0.0603(5) 0.3781(2) 0.29685(18) 0.0165(6) Uani d 1 . .
    H H10A -0.035231 0.305423 0.322381 0.020 Uiso calc 1 . .
    H H10B -0.211178 0.385282 0.285381 0.020 Uiso calc 1 . .
    N N3 0.0538(4) 0.38742(19) 0.21627(15) 0.0140(5) Uani d 1 . .
    C C7 0.2242(4) 0.33242(19) 0.19668(16) 0.0160(5) Uani d 1 . .
    H H7 0.287958 0.278530 0.231755 0.019 Uiso calc 1 . .
    N N2 0.2926(3) 0.36462(15) 0.11964(13) 0.0141(4) Uani d 1 . .
    C C1 0.4742(4) 0.32634(19) 0.07739(15) 0.0145(5) Uani d 1 . .
    C C3 0.7879(4) 0.2196(2) 0.07779(17) 0.0185(5) Uani d 1 . .
    H H3 0.883162 0.171970 0.105583 0.022 Uiso calc 1 . .
    C C4 0.8207(3) 0.2526(2) -0.00536(18) 0.0164(5) Uani d 1 . .
    N N1 1.0073(4) 0.21336(18) -0.05093(16) 0.0229(5) Uani d 1 . .
    O O3 1.0345(4) 0.24477(17) -0.12456(14) 0.0306(5) Uani d 1 . .
    C C8 0.0106(6) 0.4587(3) 0.1501(2) 0.0178(7) Uani d 1 . .
    H H8 -0.102340 0.508493 0.147718 0.021 Uiso calc 1 . .
    C C6 0.5101(4) 0.3571(2) -0.00708(17) 0.0182(6) Uani d 1 . .
    H H6 0.414163 0.403271 -0.035965 0.022 Uiso calc 1 . .
    C C5 0.6850(4) 0.3206(2) -0.04886(17) 0.0193(5) Uani d 1 . .
    H H5 0.711834 0.341669 -0.106364 0.023 Uiso calc 1 . .
    C C9 0.1575(4) 0.44526(18) 0.08943(17) 0.0168(5) Uani d 1 . .
    H H9 0.166987 0.483219 0.036499 0.020 Uiso calc 1 . .
loop_
    _atom_site_aniso_label
    _atom_site_aniso_U_11
    _atom_site_aniso_U_22
    _atom_site_aniso_U_33
    _atom_site_aniso_U_12
    _atom_site_aniso_U_13
    _atom_site_aniso_U_23
    Br1 0.01789(10) 0.01860(10) 0.01696(10) -0.00135(15) -0.00015(7) 0.00074(15)
    C2 0.0190(14) 0.0193(12) 0.0127(12) 0.0002(11) -0.0003(11) 0.0011(9)
    O2 0.0239(12) 0.0384(13) 0.0386(14) 0.0131(10) 0.0002(10) -0.0074(10)
    O1 0.0181(9) 0.0268(9) 0.0163(9) -0.0040(7) 0.0012(7) 0.0031(7)
    C11 0.0188(16) 0.0178(14) 0.0169(15) -0.0021(12) 0.0021(12) -0.0041(12)
    C10 0.0163(14) 0.0203(14) 0.0130(13) -0.0032(11) 0.0056(11) -0.0004(11)
    N3 0.0143(12) 0.0110(10) 0.0167(11) -0.0017(9) 0.0034(9) -0.0022(8)
    C7 0.0169(13) 0.0154(11) 0.0157(12) -0.0011(9) 0.0011(9) 0.0000(9)
    N2 0.0153(10) 0.0128(9) 0.0144(10) -0.0004(8) 0.0006(8) -0.0001(7)
    C1 0.0143(12) 0.0127(11) 0.0165(13) -0.0017(9) 0.0018(10) -0.0033(9)
    C3 0.0176(13) 0.0158(12) 0.0219(13) 0.0014(10) -0.0021(10) -0.0017(10)
    C4 0.0134(15) 0.0148(10) 0.0211(12) -0.0034(12) 0.0045(12) -0.0060(9)
    N1 0.0181(12) 0.0186(11) 0.0320(14) -0.0028(9) 0.0050(10) -0.0081(10)
    O3 0.0319(13) 0.0271(11) 0.0329(12) 0.0010(9) 0.0190(10) 0.0008(9)
    C8 0.0196(16) 0.0170(14) 0.0170(15) -0.0008(12) 0.0011(12) -0.0026(11)
    C6 0.0178(14) 0.0189(13) 0.0180(14) 0.0042(11) 0.0007(11) 0.0037(10)
    C5 0.0226(14) 0.0194(12) 0.0159(12) -0.0037(10) 0.0034(10) 0.0009(10)
    C9 0.0182(12) 0.0143(11) 0.0179(13) 0.0018(9) -0.0006(10) 0.0022(9)
_geom_special_details
;
 All esds (except the esd in the dihedral angle between two l.s. planes)
 are estimated using the full covariance matrix.  The cell esds are taken
 into account individually in the estimation of esds in distances, angles
 and torsion angles; correlations between esds in cell parameters are only
 used when they are defined by crystal symmetry.  An approximate (isotropic)
 treatment of cell esds is used for estimating esds involving l.s. planes.
;
loop_
    _geom_bond_atom_site_label_1
    _geom_bond_atom_site_label_2
    _geom_bond_site_symmetry_2
    _geom_bond_distance
    _geom_bond_publ_flag
    C2 H2 . 0.9500 ?
    C2 C1 . 1.400(3) ?
    C2 C3 . 1.387(4) ?
    O2 N1 . 1.224(3) ?
    O1 H1 . 0.8400 ?
    O1 C11 . 1.421(4) ?
    C11 H11A . 0.9900 ?
    C11 H11B . 0.9900 ?
    C11 C10 . 1.530(4) ?
    C10 H10A . 0.9900 ?
    C10 H10B . 0.9900 ?
    C10 N3 . 1.463(3) ?
    N3 C7 . 1.325(3) ?
    N3 C8 . 1.379(4) ?
    C7 H7 . 0.9500 ?
    C7 N2 . 1.341(3) ?
    N2 C1 . 1.424(3) ?
    N2 C9 . 1.398(3) ?
    C1 C6 . 1.391(3) ?
    C3 H3 . 0.9500 ?
    C3 C4 . 1.376(4) ?
    C4 N1 . 1.479(3) ?
    C4 C5 . 1.383(4) ?
    N1 O3 . 1.225(3) ?
    C8 H8 . 0.9500 ?
    C8 C9 . 1.351(5) ?
    C6 H6 . 0.9500 ?
    C6 C5 . 1.378(4) ?
    C5 H5 . 0.9500 ?
    C9 H9 . 0.9500 ?
loop_
    _geom_angle_atom_site_label_1
    _geom_angle_atom_site_label_2
    _geom_angle_atom_site_label_3
    _geom_angle_site_symmetry_1
    _geom_angle_site_symmetry_3
    _geom_angle
    _geom_angle_publ_flag
    C1 C2 H2 . . 120.3 ?
    C3 C2 H2 . . 120.3 ?
    C3 C2 C1 . . 119.4(2) ?
    C11 O1 H1 . . 109.5 ?
    O1 C11 H11A . . 109.1 ?
    O1 C11 H11B . . 109.1 ?
    O1 C11 C10 . . 112.7(3) ?
    H11A C11 H11B . . 107.8 ?
    C10 C11 H11A . . 109.1 ?
    C10 C11 H11B . . 109.1 ?
    C11 C10 H10A . . 109.5 ?
    C11 C10 H10B . . 109.5 ?
    H10A C10 H10B . . 108.1 ?
    N3 C10 C11 . . 110.7(2) ?
    N3 C10 H10A . . 109.5 ?
    N3 C10 H10B . . 109.5 ?
    C7 N3 C10 . . 125.3(2) ?
    C7 N3 C8 . . 108.3(3) ?
    C8 N3 C10 . . 126.3(3) ?
    N3 C7 H7 . . 125.3 ?
    N3 C7 N2 . . 109.4(2) ?
    N2 C7 H7 . . 125.3 ?
    C7 N2 C1 . . 126.3(2) ?
    C7 N2 C9 . . 107.7(2) ?
    C9 N2 C1 . . 126.0(2) ?
    C2 C1 N2 . . 120.2(2) ?
    C6 C1 C2 . . 120.5(2) ?
    C6 C1 N2 . . 119.3(2) ?
    C2 C3 H3 . . 120.6 ?
    C4 C3 C2 . . 118.7(2) ?
    C4 C3 H3 . . 120.6 ?
    C3 C4 N1 . . 119.1(2) ?
    C3 C4 C5 . . 122.7(2) ?
    C5 C4 N1 . . 118.2(2) ?
    O2 N1 C4 . . 117.5(2) ?
    O2 N1 O3 . . 124.6(3) ?
    O3 N1 C4 . . 117.9(2) ?
    N3 C8 H8 . . 126.0 ?
    C9 C8 N3 . . 107.9(3) ?
    C9 C8 H8 . . 126.0 ?
    C1 C6 H6 . . 120.0 ?
    C5 C6 C1 . . 120.0(2) ?
    C5 C6 H6 . . 120.0 ?
    C4 C5 H5 . . 120.7 ?
    C6 C5 C4 . . 118.6(2) ?
    C6 C5 H5 . . 120.7 ?
    N2 C9 H9 . . 126.7 ?
    C8 C9 N2 . . 106.7(2) ?
    C8 C9 H9 . . 126.7 ?
loop_
    _geom_torsion_atom_site_label_1
    _geom_torsion_atom_site_label_2
    _geom_torsion_atom_site_label_3
    _geom_torsion_atom_site_label_4
    _geom_torsion_site_symmetry_1
    _geom_torsion_site_symmetry_2
    _geom_torsion_site_symmetry_3
    _geom_torsion_site_symmetry_4
    _geom_torsion
    _geom_torsion_publ_flag
    C2 C1 C6 C5 . . . . -0.8(4) ?
    C2 C3 C4 N1 . . . . 179.6(2) ?
    C2 C3 C4 C5 . . . . -1.0(4) ?
    O1 C11 C10 N3 . . . . -66.2(3) ?
    C11 C10 N3 C7 . . . . 95.1(4) ?
    C11 C10 N3 C8 . . . . -80.8(3) ?
    C10 N3 C7 N2 . . . . -177.1(2) ?
    C10 N3 C8 C9 . . . . 177.1(2) ?
    N3 C7 N2 C1 . . . . 178.5(2) ?
    N3 C7 N2 C9 . . . . 0.4(3) ?
    N3 C8 C9 N2 . . . . -0.3(3) ?
    C7 N3 C8 C9 . . . . 0.6(3) ?
    C7 N2 C1 C2 . . . . -7.5(3) ?
    C7 N2 C1 C6 . . . . 171.7(2) ?
    C7 N2 C9 C8 . . . . -0.1(3) ?
    N2 C1 C6 C5 . . . . -179.9(2) ?
    C1 C2 C3 C4 . . . . 0.8(4) ?
    C1 N2 C9 C8 . . . . -178.1(2) ?
    C1 C6 C5 C4 . . . . 0.6(4) ?
    C3 C2 C1 N2 . . . . 179.2(2) ?
    C3 C2 C1 C6 . . . . 0.0(4) ?
    C3 C4 N1 O2 . . . . 0.6(3) ?
    C3 C4 N1 O3 . . . . -179.2(2) ?
    C3 C4 C5 C6 . . . . 0.2(4) ?
    N1 C4 C5 C6 . . . . 179.7(2) ?
    C8 N3 C7 N2 . . . . -0.6(3) ?
    C5 C4 N1 O2 . . . . -178.9(2) ?
    C5 C4 N1 O3 . . . . 1.4(4) ?
    C9 N2 C1 C2 . . . . 170.3(2) ?
    C9 N2 C1 C6 . . . . -10.6(3) ?
loop_
    _geom_hbond_atom_site_label_D
    _geom_hbond_atom_site_label_H
    _geom_hbond_atom_site_label_A
    _geom_hbond_site_symmetry_A
    _geom_hbond_distance_DH
    _geom_hbond_distance_HA
    _geom_hbond_distance_DA
    _geom_hbond_angle_DHA
    _geom_hbond_publ_flag
    O1 H1 Br1 . 0.84 2.42 3.2509(19) 171 yes
    C3 H3 Br1 3_545 0.95 2.71 3.572(2) 151 yes
_shelx_space_group_comment
;
The symmetry employed for this shelxl refinement is uniquely defined
by the following loop, which should always be used as a source of
symmetry information in preference to the above space-group names.
They are only intended as comments.
;
_shelx_estimated_absorpt_T_min     0.363
_shelx_estimated_absorpt_T_max     0.652
_shelx_hkl_file
;
   2   0   0  470.24   21.61
   2   0   0  476.84   21.89
  -2   0   0  456.46   18.98
  -2   0   0  444.94   16.49
  -4   0   0  267.42   11.13
  -4   0   0  265.03    9.55
   4   0   0  268.70   12.78
  -4   0   0  272.31    9.57
  -6   0   0   82.60    3.74
   6   0   0   77.91    4.29
  -8   0   0   30.39    1.92
   8   0   0   27.45    2.10
   1  -1   0   89.09    4.86
   1  -1   0   95.69    4.22
  -1  -1   0  106.62    3.65
  -1  -1   0  115.30    4.23
  -1   1   0  114.75    3.68
   1   1   0   94.71    4.84
  -3  -1   0  123.79    5.41
  -3  -1   0  126.05    4.62
  -3  -1   0  123.36    4.63
   3  -1   0  139.86    6.24
   3   1   0  140.92    6.22
  -3   1   0  119.19    4.64
  -3   1   0  124.06    5.42
   3   1   0  133.36    6.19
   5  -1   0   29.95    1.88
  -5  -1   0   32.09    1.66
  -5   1   0   31.50    1.26
  -5   1   0   32.96    1.70
   5   1   0   30.68    1.88
   7  -1   0   21.31    1.72
  -7  -1   0   22.43    1.49
  -7   1   0   22.66    1.51
   7   1   0   20.35    1.65
   0  -2   0    1.50    0.19
   0  -2   0    1.49    0.14
   0   2   0    1.46    0.15
   0   2   0    1.82    0.15
   0   2   0    1.53    0.20
   2  -2   0   72.17    3.05
   2  -2   0   70.26    3.54
  -2  -2   0   70.73    2.61
  -2  -2   0   72.96    3.07
  -2   2   0   74.49    3.10
   2   2   0   72.33    3.51
   2   2   0   71.21    3.49
  -2   2   0   72.05    2.66
  -4  -2   0   32.80    1.22
   4  -2   0   26.46    1.82
  -4  -2   0   32.25    1.22
  -4  -2   0   32.97    1.60
  -4   2   0   33.32    1.31
  -4   2   0   34.22    1.66
   6  -2   0   34.76    2.12
  -6  -2   0   31.30    1.80
   6   2   0   33.41    2.06
  -6   2   0   31.69    1.29
  -6   2   0   30.04    1.79
   8  -2   0   10.60    1.34
  -8  -2   0   10.02    1.12
  -8   2   0   10.50    1.22
   8   2   0   10.71    1.34
  -1  -3   0   63.97    2.44
   1  -3   0   68.84    3.30
  -1  -3   0   64.89    2.84
   1  -3   0   68.24    2.49
   1  -3   0   71.45    2.85
  -1  -3   0   67.01    2.85
  -1   3   0   66.95    3.28
   1   3   0   66.34    3.47
   1   3   0   65.18    2.31
  -1   3   0   64.76    2.86
  -1   3   0   61.38    2.32
  -1   3   0   67.67    2.83
  -1   3   0   68.53    2.48
   1   3   0   66.37    3.26
  -3  -3   0   14.26    0.59
  -3  -3   0   15.32    0.81
   3  -3   0   12.38    0.75
   3  -3   0   12.65    0.94
   3  -3   0   12.07    0.70
  -3  -3   0   14.35    0.60
  -3   3   0   14.46    0.84
   3   3   0   12.69    0.89
  -3   3   0   14.87    0.68
   3   3   0   12.70    0.89
   5  -3   0   19.96    1.36
  -5  -3   0   15.96    1.10
  -5   3   0   16.62    1.16
  -5   3   0   16.21    0.85
   5   3   0   20.16    1.30
  -7  -3   0    1.75    0.59
   7  -3   0    3.24    0.82
  -7   3   0    1.81    0.61
   7   3   0    2.55    0.71
   0  -4   0   -0.07    0.12
   0  -4   0   -0.04    0.16
   0  -4   0    0.14    0.16
   0   4   0    0.06    0.17
   0   4   0    0.19    0.15
   0   4   0    0.06    0.13
  -2  -4   0    1.27    0.26
  -2  -4   0    1.05    0.18
   2  -4   0    1.03    0.22
   2  -4   0    1.19    0.32
   2  -4   0    1.11    0.22
  -2   4   0    1.29    0.20
  -2   4   0    1.11    0.28
   2   4   0    0.95    0.17
   2   4   0    1.32    0.29
  -2   4   0    1.07    0.28
  -2   4   0    1.41    0.23
  -2   4   0    1.49    0.24
   4  -4   0    1.25    0.45
  -4  -4   0    1.74    0.19
  -4  -4   0    1.65    0.19
  -4  -4   0    1.71    0.36
  -4   4   0    1.65    0.42
  -4   4   0    1.62    0.29
   4   4   0    1.11    0.40
  -6  -4   0    0.99    0.48
   6  -4   0    0.85    0.57
  -6   4   0    0.76    0.51
   6   4   0    1.22    0.58
  -6   4   0    1.40    0.31
   8  -4   0    0.71    0.79
  -8  -4   0   -0.11    0.54
  -8   4   0    0.72    0.66
   8   4   0    0.72    0.74
   1  -5   0    4.61    0.45
  -1  -5   0    2.93    0.39
  -1  -5   0    2.96    0.37
  -1  -5   0    3.09    0.49
  -1  -5   0    2.99    0.32
  -1   5   0    3.65    0.36
   1   5   0    4.71    0.34
  -1   5   0    2.79    0.43
  -1   5   0    3.05    0.37
  -1   5   0    3.39    0.31
   1   5   0    4.76    0.36
  -1   5   0    3.31    0.35
   3  -5   0   14.13    0.82
  -3  -5   0   15.60    0.71
  -3  -5   0   16.38    0.71
   3  -5   0   14.25    1.14
  -3  -5   0   17.32    0.97
  -3   5   0   16.41    1.10
  -3   5   0   16.04    0.82
  -3   5   0   16.14    0.98
   3   5   0   14.87    1.08
  -3   5   0   15.24    0.83
  -5  -5   0   15.07    1.09
   5  -5   0   17.58    1.35
   5   5   0   18.04    1.27
  -5   5   0   15.90    0.88
  -5   5   0   15.09    1.14
  -5   5   0   16.29    0.88
   7  -5   0    5.47    1.01
  -7  -5   0    6.14    0.87
  -7   5   0    8.08    1.04
   7   5   0    6.62    1.02
  -7   5   0    6.50    0.50
   0  -6   0   82.95    3.23
   0  -6   0   85.11    3.77
   0  -6   0   85.65    4.28
   0   6   0   87.16    3.75
   0   6   0   87.09    3.26
   0   6   0   83.82    3.07
   0   6   0   88.02    4.33
   0   6   0   85.10    3.73
   2  -6   0   95.34    4.95
  -2  -6   0   97.80    3.64
   2  -6   0   99.60    3.75
   2  -6   0  100.88    4.32
  -2  -6   0   95.90    4.28
   2   6   0  100.64    4.93
   2   6   0  101.42    4.94
  -2   6   0   97.23    4.93
  -2   6   0  100.12    3.74
   2   6   0   96.93    3.47
  -2   6   0   97.11    4.31
  -2   6   0   98.77    4.22
  -2   6   0   93.97    3.48
   4  -6   0   75.56    3.73
  -4  -6   0   65.60    2.50
  -4  -6   0   64.83    3.15
  -4   6   0   65.22    2.70
   4   6   0   73.64    3.62
  -4   6   0   63.26    3.19
   6  -6   0   23.20    1.82
  -6  -6   0   21.51    1.44
  -6   6   0   23.05    1.58
   6   6   0   22.01    1.65
  -6   6   0   20.46    1.08
  -1  -7   0   95.78    4.67
  -1  -7   0   97.38    3.54
   1  -7   0   91.33    4.14
  -1  -7   0   94.59    4.13
  -1  -7   0   92.87    5.01
   1  -7   0   93.26    4.74
   1  -7   0   90.29    3.57
   1   7   0   91.24    3.57
  -1   7   0   95.25    4.09
   1   7   0   91.63    3.36
  -1   7   0   89.86    4.72
   1   7   0   91.08    4.73
  -1   7   0   94.94    3.39
  -1   7   0   94.91    4.13
  -1   7   0   95.80    3.59
   3  -7   0  101.58    5.30
  -3  -7   0  106.73    4.58
  -3  -7   0  104.23    3.81
   3  -7   0  104.67    4.02
  -3   7   0  105.19    3.96
   3   7   0   98.66    5.21
  -3   7   0  101.54    3.68
  -3   7   0  102.19    4.61
   3   7   0  101.38    5.22
   5  -7   0   46.04    2.85
  -5  -7   0   46.52    2.41
   5   7   0   46.83    2.76
  -5   7   0   45.24    2.00
  -5   7   0   48.13    2.54
   7  -7   0   18.37    1.69
  -7  -7   0   17.25    1.42
  -7   7   0   16.88    0.95
   7   7   0   17.86    1.65
  -7   7   0   19.04    1.52
   0  -8   0   44.74    1.90
   0  -8   0   45.55    2.25
   0  -8   0   45.79    2.53
   0   8   0   45.08    1.94
   0   8   0   45.04    1.82
   0   8   0   45.49    2.57
   0   8   0   44.36    2.21
   0   8   0   45.89    2.20
   2  -8   0   50.94    2.75
  -2  -8   0   46.53    2.37
  -2  -8   0   46.73    1.96
   2  -8   0   49.27    2.05
  -2   8   0   48.35    2.07
  -2   8   0   45.20    2.38
   2   8   0   52.14    1.92
   2   8   0   49.57    2.70
  -2   8   0   46.50    1.91
  -2   8   0   46.81    2.72
  -2   8   0   48.33    2.31
  -4  -8   0   50.08    1.81
  -4  -8   0   51.80    2.44
   4  -8   0   39.61    2.75
  -4   8   0   50.37    2.50
   4   8   0   42.92    2.77
   4   8   0   41.40    2.71
  -4   8   0   49.71    2.07
  -6  -8   0   42.76    2.32
   6  -8   0   42.83    2.78
  -6  -8   0   43.02    2.36
  -6   8   0   40.38    1.84
   6   8   0   41.99    2.66
  -6   8   0   38.77    1.83
  -6   8   0   40.57    2.41
   1  -9   0   42.26    2.23
  -1  -9   0   44.80    2.24
   1  -9   0   41.83    2.53
   1  -9   0   42.67    1.92
  -1  -9   0   44.38    1.86
  -1   9   0   43.00    2.15
  -1   9   0   45.01    1.94
   1   9   0   42.99    2.16
  -1   9   0   42.38    2.52
   1   9   0   43.37    1.79
  -1   9   0   43.39    1.79
   1   9   0   42.84    2.56
   1   9   0   43.20    1.92
  -3  -9   0   44.15    2.31
  -3  -9   0   45.08    1.81
   3  -9   0   43.80    2.68
   3  -9   0   42.06    1.99
  -3   9   0   45.52    1.82
  -3   9   0   39.80    1.93
  -3   9   0   43.90    2.34
   3   9   0   44.40    2.64
  -5  -9   0    4.69    0.80
   5  -9   0    7.84    1.15
  -5   9   0    5.61    0.90
   5   9   0    6.54    0.98
   5   9   0    6.41    0.98
  -5   9   0    4.64    0.63
  -7  -9   0    8.06    1.06
  -7  -9   0    7.42    1.09
   7   9   0    7.78    1.21
  -7   9   0    8.42    0.75
   0 -10   0   85.90    3.97
   0 -10   0   79.75    3.33
   0  10   0   86.23    3.42
   0  10   0   84.71    3.21
   0  10   0   84.58    3.88
   0  10   0   86.30    4.54
   2 -10   0   17.28    1.02
  -2 -10   0   12.59    0.82
  -2 -10   0   12.77    1.11
  -2  10   0   13.33    0.85
  -2  10   0   13.33    0.95
   2  10   0   15.67    1.26
  -4 -10   0    9.43    1.06
  -4 -10   0    9.68    0.60
   4  10   0   10.00    1.15
  -4  10   0    8.89    0.83
  -6 -10   0    7.45    1.04
   6  10   0    6.46    1.17
   6  10   0    6.21    1.13
  -6  10   0    7.35    0.79
  -1 -11   0    4.51    0.76
  -1 -11   0    4.57    0.59
   1 -11   0    4.09    0.58
   1  11   0    3.46    0.53
  -1  11   0    4.68    0.58
   1  11   0    3.73    0.62
   1  11   0    4.59    0.84
  -1  11   0    4.73    0.69
  -1  11   0    5.50    0.68
  -3 -11   0    6.63    0.91
  -3 -11   0    5.98    0.57
   3 -11   0    6.67    0.79
   3  11   0    6.66    1.05
  -3  11   0    6.23    0.65
  -3  11   0    5.60    0.71
  -5 -11   0    1.45    0.69
   5  11   0    1.73    0.78
  -5  11   0    1.02    0.50
   0 -12   0    1.35    0.46
   0 -12   0    1.16    0.56
   0  12   0    1.66    0.56
   0  12   0    1.57    0.48
   0  12   0    1.56    0.71
  -2 -12   0    2.25    0.44
   2 -12   0    3.19    0.62
  -2 -12   0    2.07    0.67
   2  12   0    3.24    0.65
  -2  12   0    2.07    0.49
   2  12   0    2.44    0.81
  -2  12   0    1.81    0.56
  -4 -12   0    0.71    0.30
  -4 -12   0    0.18    0.60
  -4  12   0    0.48    0.39
  -4  12   0    0.23    0.49
   4  12   0    0.39    0.66
   1 -13   0   55.22    2.58
  -1 -13   0   55.62    2.45
  -1 -13   0   54.93    2.98
   1  13   0   54.90    3.42
   1  13   0   57.71    2.42
  -1  13   0   53.47    2.39
   1  13   0   58.19    2.92
  -1  13   0   58.01    2.62
  -3 -13   0   27.13    1.88
   3 -13   0   26.92    1.59
  -3 -13   0   27.21    1.30
  -3  13   0   24.48    1.38
   3  13   0   28.39    2.16
  -3  13   0   24.89    1.55
  -5 -13   0   13.62    1.52
   5  13   0   12.18    1.49
  -5  13   0   12.90    1.17
   0 -14   0    6.45    0.80
   0  14   0    5.86    0.79
  -2 -14   0   12.54    0.92
  -2 -14   0   12.82    1.31
   2 -14   0   12.34    1.09
  -2  14   0   12.29    1.10
  -2  14   0   11.91    0.97
   2  14   0   12.43    1.49
  -4 -14   0   14.67    1.49
   4  14   0   15.74    1.72
  -4  14   0   14.22    1.01
  -4  14   0   14.45    1.22
   1 -15   0   22.90    1.45
  -1 -15   0   21.70    1.34
  -1  15   0   24.68    1.43
  -3 -15   0   22.82    1.82
  -3 -15   0   20.74    1.15
   3 -15   0   19.78    1.49
  -3  15   0   20.64    1.32
  -3  15   0   20.95    1.48
   3  15   0   22.04    1.99
   0 -16   0   15.52    1.20
   0  16   0   15.61    1.21
   2 -16   0    7.48    1.02
  -2 -16   0    7.95    0.86
  -8   0   1   -0.18    0.56
   8   0  -1   -0.20    0.61
  -6   0   1    0.10    0.40
   6   0  -1    0.16    0.45
  -4   0   1    0.08    0.23
   4   0  -1    0.12    0.25
  -2   0   1    0.04    0.11
   2   0  -1    0.20    0.12
   2   0  -1    0.07    0.12
   0   0  -1   -0.08    0.01
   0   0  -1   -0.06    0.02
  -2   0  -1   -0.28    0.08
  -2   0  -1   -0.30    0.11
  -2   0  -1   -0.22    0.11
   2   0   1   -0.06    0.16
  -4   0  -1   -0.15    0.23
   4   0   1   -0.13    0.27
  -4   0  -1   -0.02    0.17
  -4   0  -1    0.13    0.17
   6   0   1   -0.11    0.45
  -6   0  -1   -0.15    0.20
  -6   0  -1   -0.17    0.38
   8   0   1   -0.37    0.67
  -8   0  -1    0.11    0.58
   7  -1  -1    7.74    1.06
  -7  -1   1    6.19    0.86
   7   1  -1    8.08    1.00
  -7   1   1    7.55    0.92
  -5  -1   1    9.57    0.81
   5  -1  -1   11.60    0.93
   5   1  -1   11.51    0.93
  -5   1   1    9.72    0.83
   3  -1  -1    4.52    0.45
   3  -1  -1    4.64    0.46
   3   1  -1    4.27    0.42
   3   1  -1    4.28    0.41
   1  -1  -1  104.55    4.97
  -1  -1   1  101.45    4.30
  -1   1   1  107.67    3.75
  -1   1   1  103.28    4.33
   1   1  -1  108.74    4.93
   1   1  -1  105.35    4.92
   1  -1   1   15.76    0.82
  -1  -1  -1   14.46    0.61
   1  -1   1   15.60    0.69
  -1  -1  -1   14.73    0.81
   1   1   1   15.36    0.57
  -1   1  -1   14.66    0.61
   1   1   1   15.18    0.81
  -1   1  -1   13.73    0.80
  -1   1  -1   13.80    0.68
  -3  -1  -1   50.00    1.89
   3  -1   1   45.31    2.56
  -3  -1  -1   50.92    2.24
   3   1   1   47.38    2.56
  -3   1  -1   51.66    1.92
  -3   1  -1   52.89    2.27
   5  -1   1   26.28    1.72
  -5  -1  -1   28.05    1.15
  -5  -1  -1   28.91    1.55
   5   1   1   25.48    1.70
  -5   1  -1   28.76    1.19
  -5   1  -1   27.43    1.54
  -7  -1  -1    2.48    0.65
   7  -1   1    3.63    0.81
   7   1   1    3.89    0.81
  -7   1  -1    2.77    0.68
   8  -2  -1   15.45    1.58
  -8  -2   1   17.41    1.39
   8   2  -1   16.22    1.56
  -8   2   1   17.35    1.44
  -6  -2   1   23.29    1.36
   6  -2  -1   20.27    1.51
   6   2  -1   20.81    1.50
  -6   2   1   24.06    1.41
  -4  -2   1   13.13    0.81
   4  -2  -1   13.84    1.00
  -4   2   1   13.00    0.85
   4   2  -1   13.52    0.95
  -4   2   1   14.18    0.63
  -4   2   1   14.26    0.65
   2  -2  -1   53.91    2.64
   2  -2  -1   53.28    2.24
  -2  -2   1   51.99    2.24
  -2   2   1   53.23    2.29
   2   2  -1   51.16    2.56
  -2   2   1   51.47    1.95
   2   2  -1   53.35    2.57
   0  -2   1   27.19    1.05
   0   2   1   27.47    1.01
   0   2   1   27.41    1.42
   0   2   1   29.38    1.08
   0   2   1   27.99    1.22
  -2  -2  -1   84.09    3.63
   2  -2   1   87.76    3.62
   2  -2   1   84.36    4.19
   2  -2   1   83.49    3.16
  -2  -2  -1   83.97    3.13
   2   2   1   87.00    2.97
  -2   2  -1   86.89    3.16
  -2   2  -1   87.54    3.66
  -2   2  -1   87.60    4.17
   2   2   1   83.05    4.16
   4  -2   1   51.89    1.92
  -4  -2  -1   44.43    1.78
   4  -2   1   48.51    2.51
  -4  -2  -1   44.00    1.78
  -4  -2  -1   43.20    2.17
  -4   2  -1   42.19    2.18
  -4   2  -1   42.27    1.81
   4   2   1   50.58    2.51
  -6  -2  -1   33.54    1.86
   6  -2   1   36.47    2.21
  -6   2  -1   30.93    1.89
  -6   2  -1   34.13    1.43
   6   2   1   36.57    2.22
  -8  -2  -1    8.29    1.13
   8  -2   1    8.06    1.27
  -8   2  -1    9.12    1.14
   8   2   1    8.00    1.16
   7  -3  -1   40.15    2.62
  -7  -3   1   43.27    2.31
  -7   3   1   39.73    2.33
   7   3  -1   45.09    2.65
  -5  -3   1   79.01    3.41
   5  -3  -1   66.84    3.91
  -5   3   1   78.55    2.79
   5   3  -1   71.88    3.88
  -5   3   1   77.17    3.45
  -3  -3   1  161.54    6.76
   3  -3  -1  159.69    6.75
   3  -3  -1  165.02    7.85
   3   3  -1  160.32    7.74
  -3   3   1  161.07    6.82
   3   3  -1  162.43    7.76
  -3   3   1  165.10    5.86
   1  -3  -1  325.27   15.35
  -1  -3   1  332.01   13.33
  -1  -3   1  324.08   11.56
   1  -3  -1  326.53   11.62
   1  -3  -1  338.27   13.36
  -1   3   1  318.01   11.00
  -1   3   1  324.36   15.34
   1   3  -1  328.43   15.31
  -1   3   1  318.89   11.60
  -1   3   1  331.01   13.34
   1   3  -1  330.56   15.31
  -1   3   1  322.21   13.37
  -1  -3  -1  921.98   39.27
  -1  -3  -1  936.69   45.22
  -1  -3  -1  942.26   39.40
   1  -3   1  983.20   39.53
   1  -3   1 1000.00   45.25
  -1  -3  -1  979.74   34.34
   1  -3   1  961.78   34.34
  -1   3  -1  957.20   39.45
  -1   3  -1  950.48   45.24
  -1   3  -1  942.57   32.52
  -1   3  -1  940.90   34.28
   1   3   1  964.58   45.23
   1   3   1  992.97   48.26
   1   3   1  964.74   32.47
  -3  -3  -1  217.99    7.74
  -3  -3  -1  210.88    8.98
   3  -3   1  209.77   10.33
   3  -3   1  218.78    7.83
   3   3   1  213.47   10.30
  -3   3  -1  210.54    7.78
  -3   3  -1  217.34    9.02
  -3   3  -1  216.31   10.30
   3   3   1  227.45    7.38
   5  -3   1  115.52    5.60
  -5  -3  -1  108.55    4.85
  -5  -3  -1  104.29    3.97
   5   3   1  115.03    5.53
  -5   3  -1  106.92    4.09
  -5   3  -1  103.58    4.86
  -7  -3  -1   26.00    1.66
   7  -3   1   24.76    1.95
   7   3   1   27.21    1.95
  -7   3  -1   25.85    1.12
  -7   3  -1   25.22    1.69
   8  -4  -1   15.68    1.63
  -8  -4   1   20.00    1.42
   8   4  -1   15.04    1.60
  -8   4   1   17.77    1.40
   6  -4  -1   19.62    1.51
  -6  -4   1   17.53    1.24
   6   4  -1   19.59    1.40
  -6   4   1   17.74    0.83
  -6   4   1   18.51    1.33
   4  -4  -1  136.61    6.57
  -4  -4   1  129.44    5.62
  -4   4   1  127.51    5.69
   4   4  -1  136.36    6.46
  -4   4   1  129.02    4.83
  -2  -4   1  162.45    5.72
   2  -4  -1  157.98    5.87
   2  -4  -1  153.79    6.68
  -2  -4   1  171.03    6.71
   2  -4  -1  151.53    7.74
  -2  -4   1  167.34    5.74
   2   4  -1  155.50    7.67
   2   4  -1  162.36    8.17
  -2   4   1  163.93    7.71
  -2   4   1  166.91    6.76
  -2   4   1  163.61    5.49
   2   4  -1  150.04    7.66
  -2   4   1  161.82    5.83
  -2   4   1  159.71    6.64
   0  -4  -1  112.56    4.70
   0  -4  -1  111.13    5.36
   0  -4   1  110.44    4.67
   0  -4   1  108.78    5.34
   0  -4  -1  112.61    4.06
   0  -4   1  112.60    4.05
   0   4   1  108.44    3.85
   0   4   1  109.22    4.67
   0   4   1  110.88    5.39
   0   4   1  109.21    4.66
   0   4   1  109.92    4.07
   0   4  -1  113.74    3.84
   0   4  -1  110.68    5.37
   0   4  -1  110.72    4.65
   2  -4   1  131.52    4.68
   2  -4   1  123.24    6.16
   2  -4   1  125.34    5.36
   2  -4   1  127.75    5.33
  -2  -4  -1  124.35    4.61
  -2  -4  -1  120.80    5.35
  -2   4  -1  127.04    4.39
  -2   4  -1  128.70    4.66
   2   4   1  129.24    4.38
  -2   4  -1  126.81    6.16
  -2   4  -1  128.68    5.32
  -2   4  -1  125.85    5.38
   2   4   1  124.28    6.13
   4  -4   1   37.67    1.67
   4  -4   1   37.84    2.20
  -4  -4  -1   39.09    1.91
  -4  -4  -1   38.18    1.51
  -4   4  -1   38.07    1.60
   4   4   1   37.03    2.17
  -4   4  -1   38.50    1.95
   6  -4   1   37.33    2.46
  -6  -4  -1   41.59    2.19
  -6   4  -1   40.30    1.71
  -6   4  -1   40.01    2.24
   6   4   1   42.39    2.51
  -8  -4  -1   12.08    1.28
   8  -4   1   14.48    1.55
  -8   4  -1    9.86    1.27
   8   4   1   14.03    1.49
  -7  -5   1   21.77    1.48
   7  -5  -1   21.40    1.80
   7   5  -1   24.28    1.77
  -7   5   1   21.65    1.64
  -5  -5   1   92.61    4.27
   5  -5  -1  100.37    5.06
  -5   5   1   95.29    4.40
  -5   5   1   93.75    3.61
  -5   5   1   94.11    3.61
   5   5  -1   99.48    4.93
   3  -5  -1   61.36    3.06
  -3  -5   1   55.74    2.06
   3  -5  -1   60.45    2.30
  -3  -5   1   54.11    2.58
  -3   5   1   53.67    2.24
   3   5  -1   60.52    2.97
  -3   5   1   55.63    2.97
  -3   5   1   55.17    2.67
  -1  -5   1  236.88    8.40
   1  -5  -1  238.08   11.19
   1  -5  -1  240.20    9.74
  -1  -5   1  214.19    9.68
   1  -5  -1  248.53    8.47
   1  -5  -1  228.36    9.70
  -1  -5   1  237.09    7.91
  -1   5   1  240.16    9.76
   1   5  -1  255.13    8.00
   1   5  -1  224.91   11.13
  -1   5   1  233.34    8.46
  -1   5   1  235.39    9.70
  -1   5   1  218.46   11.15
  -1   5   1  233.89    8.01
  -1  -5  -1   43.35    1.75
  -1  -5  -1   45.83    2.06
  -1  -5  -1   43.76    2.31
  -1   5  -1   43.60    1.67
  -1   5  -1   45.31    2.03
  -1   5  -1   44.91    1.78
  -1   5  -1   43.55    2.35
  -3  -5  -1   75.52    2.70
  -3  -5  -1   72.47    3.22
   3  -5   1   67.39    3.71
   3  -5   1   68.84    2.82
  -3  -5  -1   73.07    2.70
   3   5   1   65.76    3.65
  -3   5  -1   72.34    3.11
   3   5   1   68.48    2.59
  -3   5  -1   75.03    3.27
  -3   5  -1   73.57    2.79
  -3   5  -1   71.50    3.68
  -5  -5  -1   49.64    2.36
  -5  -5  -1   48.79    1.77
   5  -5   1   37.80    2.69
  -5   5  -1   48.17    1.95
   5   5   1   40.40    2.65
  -5   5  -1   49.39    1.96
  -5   5  -1   49.77    2.43
   7  -5   1   23.05    1.95
  -7  -5  -1   25.04    1.68
   7   5   1   23.24    1.86
  -7   5  -1   26.55    1.20
  -7   5  -1   27.42    1.77
  -6  -6   1    1.66    0.53
   6  -6  -1    3.81    0.84
  -6   6   1    1.28    0.60
  -6   6   1    1.34    0.35
  -4  -6   1   51.35    2.65
   4  -6  -1   63.78    3.21
   4   6  -1   62.04    3.08
  -4   6   1   52.92    2.28
  -4   6   1   53.95    2.79
   2  -6  -1   47.55    2.61
   2  -6  -1   44.31    2.22
  -2  -6   1   49.72    1.83
   2  -6  -1   45.20    1.96
  -2  -6   1   47.52    1.81
  -2  -6   1   47.14    2.21
  -2   6   1   46.64    2.25
  -2   6   1   47.41    2.14
  -2   6   1   47.32    1.93
  -2   6   1   48.84    1.79
  -2   6   1   47.87    2.56
   2   6  -1   46.05    2.54
   2   6  -1   46.52    2.54
   0  -6  -1   49.76    1.89
   0  -6   1   43.76    1.88
   0  -6  -1   50.81    2.22
   0  -6   1   44.58    2.19
   0  -6  -1   49.45    2.50
   0  -6   1   43.72    2.46
   0   6   1   45.46    2.17
   0   6   1   42.32    1.78
   0   6  -1   49.93    2.52
   0   6   1   43.93    1.90
   0   6  -1   52.44    2.18
   0   6   1   40.18    2.47
   0   6  -1   51.01    1.91
   0   6  -1   52.57    1.80
   0   6   1   43.42    2.17
   2  -6   1    8.85    0.59
  -2  -6  -1    8.63    0.68
   2  -6   1    6.16    0.74
   2  -6   1    6.51    0.64
  -2  -6  -1    9.46    0.53
   2   6   1    6.35    0.73
   2   6   1    6.08    0.71
  -2   6  -1    8.74    0.61
   2   6   1    6.66    0.48
  -2   6  -1    8.71    0.67
  -2   6  -1    7.96    0.54
  -2   6  -1    8.69    0.51
   2   6   1    6.94    0.78
   2   6   1    6.79    0.55
  -2   6  -1    8.15    0.72
  -4  -6  -1   21.55    0.94
  -4  -6  -1   23.25    1.31
   4  -6   1   18.46    1.45
   4   6   1   18.10    1.42
  -4   6  -1   21.79    1.33
  -4   6  -1   21.72    1.07
   6  -6   1    2.96    0.82
  -6  -6  -1    3.04    0.67
  -6   6  -1    3.07    0.72
   6   6   1    2.84    0.73
  -6   6  -1    2.61    0.46
   7  -7  -1    3.22    0.96
  -7  -7   1    3.21    0.73
  -7   7   1    4.17    0.91
   7   7  -1    3.69    0.87
  -7   7   1    3.15    0.39
  -5  -7   1   16.59    1.14
   5  -7  -1   14.96    1.41
  -5   7   1   17.24    0.92
  -5   7   1   14.58    1.18
   5   7  -1   14.76    1.28
  -3  -7   1    0.61    0.18
   3  -7  -1    0.58    0.44
  -3  -7   1    0.63    0.19
   3  -7  -1    0.74    0.31
  -3  -7   1    0.57    0.34
  -3   7   1    0.93    0.43
  -3   7   1    0.48    0.23
  -3   7   1    0.99    0.32
   3   7  -1    0.99    0.41
   3   7  -1    0.63    0.39
  -1  -7   1   11.45    1.01
   1  -7  -1   12.49    0.87
  -1  -7   1   11.86    0.55
  -1  -7   1   11.62    0.65
  -1  -7   1   10.88    0.83
   1  -7  -1   12.64    0.74
   1  -7  -1   12.32    0.94
  -1   7   1   11.23    0.73
  -1   7   1   11.89    0.66
   1   7  -1   12.53    0.96
  -1   7   1   11.46    0.81
  -1   7   1   11.32    0.95
  -1   7   1   12.50    0.80
   1   7  -1   11.76    0.63
  -1  -7  -1   38.22    2.21
  -1  -7  -1   40.96    2.47
  -1  -7  -1   39.60    1.69
   1  -7   1   40.37    1.70
   1  -7   1   42.35    2.27
  -1  -7  -1   37.58    1.98
  -1   7  -1   39.55    1.61
  -1   7  -1   38.38    1.93
   1   7   1   42.87    1.73
  -1   7  -1   40.70    1.72
  -1   7  -1   40.38    2.28
  -1   7  -1   39.45    1.98
   1   7   1   41.57    1.61
   1   7   1   41.94    2.30
   3  -7   1    3.65    0.49
  -3  -7  -1    3.35    0.40
   3  -7   1    3.24    0.64
  -3  -7  -1    2.78    0.51
   3   7   1    3.15    0.58
   3   7   1    3.33    0.60
  -3   7  -1    3.23    0.39
  -3   7  -1    3.13    0.56
  -3   7  -1    2.83    0.44
  -3   7  -1    3.30    0.46
  -5  -7  -1   15.95    1.21
   5  -7   1   16.41    1.37
  -5  -7  -1   15.07    0.71
   5   7   1   16.72    1.38
  -5   7  -1   15.72    0.94
  -5   7  -1   15.81    1.23
   7  -7   1    1.07    0.74
  -7  -7  -1    1.62    0.67
   7   7   1    0.16    0.65
  -7   7  -1    1.19    0.43
  -7   7  -1    1.08    0.72
  -6  -8   1    6.67    0.90
  -6  -8   1    6.94    0.93
   6  -8  -1    6.48    1.11
  -6   8   1    6.49    0.65
  -6   8   1    7.13    1.02
   6   8  -1    7.24    1.01
  -6   8   1    7.02    0.65
   4  -8  -1   16.96    1.46
  -4  -8   1   15.85    1.20
  -4   8   1   15.00    1.21
  -4   8   1   16.74    0.99
   4   8  -1   16.69    1.32
   4   8  -1   16.56    1.37
  -2  -8   1    5.40    0.66
   2  -8  -1    6.77    0.80
  -2  -8   1    5.53    0.47
   2  -8  -1    6.43    0.60
   2   8  -1    6.67    0.77
  -2   8   1    4.87    0.55
  -2   8   1    5.79    0.51
  -2   8   1    5.66    0.59
  -2   8   1    5.46    0.75
  -2   8   1    5.90    0.69
   0  -8  -1   31.16    1.60
   0  -8   1   29.10    1.76
   0  -8   1   29.39    1.60
   0  -8  -1   29.04    1.77
   0  -8  -1   30.38    1.36
   0  -8   1   28.11    1.33
   0   8   1   28.37    1.55
   0   8  -1   29.33    1.80
   0   8   1   26.94    1.27
   0   8   1   28.62    1.38
   0   8   1   26.81    1.52
   0   8  -1   30.25    1.53
   0   8   1   28.54    1.81
   0   8  -1   30.27    1.28
   0   8  -1   30.91    1.39
  -2  -8  -1    1.68    0.33
  -2  -8  -1    1.91    0.45
   2  -8   1    1.12    0.47
   2  -8   1    0.78    0.34
   2  -8   1    0.52    0.35
  -2   8  -1    1.71    0.46
  -2   8  -1    1.49    0.32
  -2   8  -1    1.36    0.36
  -2   8  -1    1.53    0.50
   2   8   1    0.87    0.44
  -2   8  -1    1.12    0.35
   2   8   1    0.84    0.29
  -4  -8  -1   19.76    0.94
   4  -8   1   16.56    1.47
  -4  -8  -1   19.53    1.33
  -4   8  -1   19.02    1.31
   4   8   1   18.51    1.50
   4   8   1   18.55    1.54
  -4   8  -1   20.25    1.10
   6  -8   1    1.86    0.81
  -6  -8  -1    2.37    0.68
  -6  -8  -1    2.28    0.67
  -6   8  -1    2.47    0.52
   6   8   1    1.31    0.72
  -6   8  -1    2.92    0.75
  -7  -9   1    5.07    0.93
  -7  -9   1    4.08    0.85
  -7   9   1    3.57    0.95
  -7   9   1    3.55    0.52
   7   9  -1    4.29    0.97
   5  -9  -1   14.93    1.49
  -5  -9   1   13.03    1.16
   5   9  -1   15.13    1.33
   5   9  -1   14.52    1.34
  -5   9   1   12.72    1.23
  -5   9   1   14.15    0.96
  -3  -9   1   26.53    1.17
   3  -9  -1   29.94    1.89
  -3  -9   1   24.03    1.59
   3  -9  -1   29.31    1.40
  -3   9   1   22.72    1.31
  -3   9   1   26.25    1.67
   3   9  -1   31.16    1.85
  -3   9   1   23.68    1.18
   1  -9  -1   29.50    1.68
  -1  -9   1   31.25    1.39
   1  -9  -1   31.58    1.95
  -1  -9   1   30.35    1.69
   1  -9  -1   29.47    1.45
  -1   9   1   29.99    1.93
  -1   9   1   30.29    1.70
  -1   9   1   30.34    1.63
  -1   9   1   28.84    1.34
   1   9  -1   29.37    1.62
  -1   9   1   30.88    1.48
   1   9  -1   28.37    1.90
   1  -9   1   22.30    1.19
  -1  -9  -1   21.21    1.10
  -1  -9  -1   22.89    1.41
   1  -9   1   22.20    1.39
   1   9   1   22.36    1.57
  -1   9  -1   21.81    1.18
  -1   9  -1   21.91    1.57
   1   9   1   20.14    1.28
  -1   9  -1   22.77    1.09
  -1   9  -1   22.10    1.29
   1   9   1   22.57    1.09
   1   9   1   21.00    1.16
   3  -9   1   14.49    0.96
  -3  -9  -1   12.46    1.11
  -3  -9  -1   12.39    0.79
   3  -9   1   14.92    1.28
  -3   9  -1   11.80    0.76
  -3   9  -1   12.93    0.90
   3   9   1   14.96    1.28
  -5  -9  -1    7.20    0.95
  -5  -9  -1    7.34    0.44
   5   9   1    7.57    1.05
   5   9   1    8.22    1.08
  -5   9  -1    7.19    0.77
  -7  -9  -1    5.23    0.98
  -7  -9  -1    5.35    0.95
   7   9   1    5.41    1.08
  -7   9  -1    5.28    0.68
  -6 -10   1   14.70    1.32
   6  10  -1   14.41    1.50
  -6  10   1   15.88    1.01
   6  10  -1   15.14    1.52
   4 -10  -1   18.86    1.63
  -4 -10   1   19.76    1.45
  -4  10   1   19.76    1.49
   4  10  -1   20.27    1.62
  -4  10   1   19.17    1.19
  -2 -10   1   74.17    3.44
  -2 -10   1   69.76    2.77
   2 -10  -1   70.98    2.97
   2  10  -1   69.23    3.89
  -2  10   1   70.80    2.74
  -2  10   1   70.40    2.97
   0 -10  -1   90.11    3.67
   0 -10   1   94.33    3.62
   0 -10  -1   87.32    4.23
   0 -10   1   95.05    4.27
   0  10   1   93.79    4.88
   0  10  -1   89.23    3.44
   0  10  -1   85.70    4.14
   0  10   1   92.28    4.18
   0  10   1   97.86    3.49
   0  10  -1   93.33    3.69
   0  10   1   94.81    3.68
   0  10  -1   90.95    4.87
   2 -10   1   69.14    2.87
  -2 -10  -1   70.54    2.77
  -2 -10  -1   68.87    3.34
   2  10   1   68.64    2.68
  -2  10  -1   63.82    2.63
  -2  10  -1   68.37    2.87
  -2  10  -1   66.80    3.21
   2  10   1   70.40    3.84
  -4 -10  -1   58.79    2.36
  -4 -10  -1   57.64    3.04
  -4  10  -1   57.59    2.59
   4  10   1   60.92    3.48
  -6 -10  -1   19.07    1.60
  -6  10  -1   21.47    1.29
   6  10   1   22.30    1.90
   6  10   1   21.74    1.88
  -5 -11   1   22.23    1.68
   5  11  -1   23.58    1.94
  -5  11   1   22.61    1.33
  -3 -11   1   19.30    1.42
  -3 -11   1   19.88    0.94
   3 -11  -1   15.44    1.22
   3  11  -1   13.62    1.46
  -3  11   1   20.88    1.20
  -3  11   1   20.25    1.06
   1 -11  -1   21.83    1.21
  -1 -11   1   20.88    1.14
  -1 -11   1   18.60    1.38
  -1  11   1   19.74    1.31
  -1  11   1   19.86    1.11
   1  11  -1   23.81    1.36
  -1  11   1   18.95    1.21
   1  11  -1   21.82    1.63
  -1 -11  -1   22.23    1.25
  -1 -11  -1   21.85    1.53
   1 -11   1   22.98    1.53
   1 -11   1   23.91    1.29
   1  11   1   24.12    1.21
  -1  11  -1   21.59    1.29
   1  11   1   24.55    1.73
   1  11   1   24.39    1.45
  -1  11  -1   21.96    1.19
  -1  11  -1   22.46    1.43
  -1  11  -1   23.27    1.73
  -3 -11  -1   23.56    1.23
   3 -11   1   27.36    1.47
  -3 -11  -1   23.02    1.68
  -3  11  -1   24.40    1.26
   3  11   1   25.07    1.87
  -3  11  -1   21.42    1.34
  -5 -11  -1   28.46    1.97
   5  11   1   28.16    2.18
  -5  11  -1   26.24    1.49
  -4 -12   1   31.34    2.03
  -4  12   1   29.84    1.65
   4  12  -1   30.68    2.27
  -2 -12   1   36.84    1.64
  -2 -12   1   36.68    2.14
   2 -12  -1   35.80    1.84
   2  12  -1   36.13    2.06
  -2  12   1   37.99    1.88
  -2  12   1   36.51    1.67
   2  12  -1   36.69    2.45
   0 -12   1   34.34    1.72
   0 -12   1   35.38    2.13
   0 -12  -1   34.20    1.73
   0  12  -1   37.44    2.47
   0  12  -1   37.36    1.71
   0  12   1   36.81    2.03
   0  12   1   36.37    1.70
   0  12  -1   38.78    2.07
   0  12   1   35.93    1.83
  -2 -12  -1   46.64    2.11
  -2 -12  -1   49.50    2.65
   2 -12   1   46.96    2.23
   2  12   1   47.60    2.51
  -2  12  -1   48.75    2.26
  -2  12  -1   47.14    2.08
   2  12   1   47.86    3.03
  -4 -12  -1   24.62    1.77
  -4 -12  -1   23.05    1.14
   4  12   1   23.86    1.94
  -4  12  -1   24.48    1.28
  -4  12  -1   23.29    1.45
  -5 -13   1   11.38    1.37
  -5  13   1   10.61    1.05
   5  13  -1    8.50    1.37
   3 -13  -1   14.56    1.14
  -3 -13   1   13.99    1.36
  -3 -13   1   13.42    0.81
  -3  13   1   12.84    1.10
   3  13  -1   15.02    1.55
  -3  13   1   13.71    0.97
  -1 -13   1   13.31    1.28
   1 -13  -1   13.70    1.06
  -1 -13   1   13.90    0.96
   1  13  -1   16.85    1.23
  -1  13   1   12.41    0.95
   1  13  -1   14.60    1.44
  -1  13   1   13.79    1.10
  -1 -13  -1   31.32    1.57
   1 -13   1   29.94    1.61
  -1  13  -1   29.73    1.52
   1  13   1   29.91    1.85
   1  13   1   28.48    1.53
   3 -13   1   13.99    1.14
  -3 -13  -1   14.24    1.34
  -3 -13  -1   12.51    0.87
  -3  13  -1   13.74    0.98
   3  13   1   13.22    1.52
  -3  13  -1   13.52    1.10
  -5 -13  -1    1.34    0.83
   5  13   1    3.30    1.02
  -5  13  -1    1.70    0.68
  -4 -14   1    3.32    0.94
   4  14  -1    2.96    1.02
  -4  14   1    4.15    0.78
  -4  14   1    3.18    0.59
  -2 -14   1    3.61    0.57
  -2 -14   1    3.10    0.82
   2 -14  -1    4.37    0.76
  -2  14   1    3.74    0.66
   2  14  -1    3.63    0.97
  -2  14   1    4.39    0.76
   0 -14   1    0.95    0.51
   0 -14  -1    0.71    0.50
   0  14   1    0.71    0.51
   0  14  -1    0.63    0.52
   2 -14   1    1.41    0.60
  -2 -14  -1    1.31    0.50
  -2  14  -1    1.32    0.53
  -2  14  -1    0.88    0.61
  -4 -14  -1    0.53    0.76
  -4 -14  -1    0.47    0.38
  -4  14  -1    1.24    0.67
  -4  14  -1    0.21    0.45
   4  14   1    0.33    0.83
   3 -15  -1    0.50    0.63
  -3 -15   1    1.33    0.80
  -3 -15   1    0.46    0.34
  -3  15   1    0.55    0.62
  -3  15   1    0.19    0.52
   3  15  -1    1.11    0.86
  -1 -15   1    0.46    0.50
   1 -15  -1    1.31    0.65
  -1  15   1    0.92    0.52
   1 -15   1   -0.02    0.54
  -1 -15  -1    0.38    0.55
  -1  15  -1    0.78    0.56
   1  15   1    0.29    0.54
   3 -15   1    1.13    0.63
  -3 -15  -1    0.24    0.44
  -3  15  -1    1.00    0.65
  -3  15  -1    0.70    0.57
  -2 -16   1    6.28    0.70
   2 -16  -1    7.13    0.99
   0 -16  -1   14.88    1.15
   0 -16   1   14.89    1.14
   0  16   1   14.45    1.15
   0  16  -1   15.73    1.21
   2 -16   1    9.97    1.04
  -2 -16  -1   10.86    0.96
   8   0  -2   16.82    1.51
  -8   0   2   14.22    1.28
   6   0  -2   63.83    3.42
  -6   0   2   62.14    2.98
  -4   0   2   54.62    2.41
   4   0  -2   52.06    2.74
   4   0  -2   54.66    2.78
   2   0  -2  232.34   11.29
  -2   0   2  257.85    9.86
   2   0  -2  235.00   11.31
   0   0  -2   56.33    2.71
   0   0  -2   58.02    2.71
   2   0   2  243.58    8.75
  -2   0  -2  243.78   11.56
  -2   0  -2  241.49    8.74
  -2   0  -2  248.44   10.09
   2   0   2  247.63   11.58
   4   0   2  211.51    9.79
  -4   0  -2  197.25    7.31
  -4   0  -2  197.46    8.50
   4   0   2  201.82    7.37
  -6   0  -2   44.07    1.81
  -6   0  -2   43.75    2.35
   8   0   2   14.66    1.56
  -8   0  -2   14.03    1.36
   7  -1  -2   20.58    1.67
  -7  -1   2   25.20    1.50
  -7   1   2   25.43    1.53
   7   1  -2   21.03    1.66
   5  -1  -2   63.01    3.22
  -5  -1   2   61.42    2.80
   5   1  -2   59.76    3.16
  -5   1   2   57.65    2.78
  -3  -1   2   99.94    4.14
   3  -1  -2   97.35    4.76
   3  -1  -2  100.93    4.79
  -3   1   2   95.20    4.16
   3   1  -2  101.46    4.73
   3   1  -2   96.28    4.73
   1  -1  -2   76.39    3.56
   1  -1  -2   73.25    3.55
  -1   1   2   75.30    3.11
  -1  -1  -2    5.33    0.29
   1  -1   2    5.54    0.33
   1  -1   2    5.93    0.40
   1  -1   2    5.43    0.30
  -1  -1  -2    5.41    0.40
  -1   1  -2    5.46    0.28
  -1   1  -2    5.48    0.41
   1   1   2    5.83    0.29
  -1   1  -2    5.73    0.34
   1   1   2    5.36    0.40
  -1   1  -2    5.44    0.31
   3  -1   2   37.13    2.01
   3  -1   2   38.79    1.51
  -3  -1  -2   35.67    1.47
  -3  -1  -2   38.48    1.77
  -3   1  -2   35.46    1.74
   3   1   2   37.85    2.00
  -3   1  -2   34.91    1.48
  -3   1  -2   36.12    1.96
  -5  -1  -2   38.36    1.52
  -5  -1  -2   35.99    1.90
   5  -1   2   34.73    2.16
  -5   1  -2   35.82    1.52
   5   1   2   33.60    2.12
  -5   1  -2   37.58    1.94
  -7  -1  -2   32.01    1.24
  -7  -1  -2   28.15    1.84
   7  -1   2   33.31    2.21
   7   1   2   34.96    2.24
  -7   1  -2   30.70    1.33
  -7   1  -2   30.63    1.94
   8  -2  -2    8.36    1.23
  -8  -2   2    5.90    0.89
  -8   2   2    5.85    0.93
   8   2  -2    8.22    1.14
  -6  -2   2   28.87    1.62
   6  -2  -2   30.01    1.91
  -6   2   2   29.24    1.67
   6   2  -2   27.37    1.79
   4  -2  -2   60.96    3.12
  -4  -2   2   59.12    2.68
  -4   2   2   58.70    2.73
   4   2  -2   60.09    3.06
   4   2  -2   62.62    3.06
  -2  -2   2  134.67    5.63
   2  -2  -2  139.96    6.52
   2  -2  -2  140.34    5.62
   2  -2  -2  137.10    6.53
   2   2  -2  141.63    6.45
  -2   2   2  130.57    4.88
  -2   2   2  133.73    5.70
  -2   2   2  133.27    4.89
   2   2  -2  141.77    6.45
   0  -2  -2  333.83   16.77
   0  -2  -2  352.49   15.86
   0  -2   2  340.06   12.05
   0  -2   2  340.02   11.38
   0  -2   2  347.98   13.75
   0  -2   2  341.97   11.38
   0   2   2  336.05   15.82
   0   2  -2  327.99   15.87
   0   2   2  336.60   11.97
   0   2   2  327.12   13.96
   0   2  -2  338.88   15.84
   0   2   2  329.66   11.53
   2  -2   2  157.98    6.18
  -2  -2  -2  179.56    8.16
  -2  -2  -2  181.09    7.14
   2  -2   2  167.09    8.20
  -2  -2  -2  170.37    6.16
  -2   2  -2  176.63    7.13
   2   2   2  166.66    8.19
   2   2   2  160.32    6.18
  -2   2  -2  175.13    6.19
   2   2   2  162.25    5.85
  -2   2  -2  182.39    8.19
  -2   2  -2  177.96    7.09
   4  -2   2   81.79    4.17
   4  -2   2   83.57    3.15
  -4  -2  -2   78.09    3.61
  -4  -2  -2   79.60    3.06
  -4   2  -2   79.53    3.10
   4   2   2   84.54    2.95
  -4   2  -2   77.24    3.62
   4   2   2   85.97    4.18
  -6  -2  -2   40.09    1.57
  -6  -2  -2   40.40    2.12
   6  -2   2   33.31    2.37
  -6   2  -2   43.60    2.18
   6   2   2   35.71    2.38
  -6   2  -2   39.69    1.65
  -8  -2  -2   18.50    1.50
   8  -2   2   15.74    1.61
   8   2   2   16.53    1.67
  -8   2  -2   17.50    1.58
  -7  -3   2    0.99    0.54
   7  -3  -2    1.83    0.66
  -7   3   2    1.13    0.55
   7   3  -2    1.75    0.66
  -5  -3   2    2.46    0.42
   5  -3  -2    2.74    0.57
   5   3  -2    2.31    0.48
  -5   3   2    2.60    0.49
   3  -3  -2   21.61    1.06
  -3  -3   2   22.50    1.09
   3  -3  -2   21.13    1.30
  -3   3   2   22.42    1.18
  -3   3   2   21.22    0.91
   3   3  -2   22.09    1.21
  -3   3   2   21.49    0.90
   3   3  -2   21.51    1.21
  -1  -3   2   51.81    2.34
   1  -3  -2   56.54    2.75
   1  -3  -2   58.76    2.37
   1   3  -2   55.81    2.68
  -1   3   2   54.32    1.93
   1   3  -2   58.42    2.68
  -1   3   2   53.93    2.33
  -1   3   2   53.33    2.06
  -1   3   2   53.99    2.40
  -1   3   2   53.20    2.73
   1   3  -2   55.65    2.68
  -1  -3  -2  494.13   17.80
   1  -3   2  490.75   17.76
   1  -3   2  502.74   20.56
   1  -3   2  500.48   20.33
  -1  -3  -2  480.85   20.32
   1  -3   2  511.05   23.42
  -1  -3  -2  506.86   23.34
  -1   3  -2  496.98   16.91
  -1   3  -2  503.99   23.36
   1   3   2  505.05   16.86
   1   3   2  498.51   23.37
   1   3   2  516.62   17.69
  -1   3  -2  489.50   17.71
  -1   3  -2  484.69   20.47
  -3  -3  -2    0.48    0.24
   3  -3   2    1.76    0.28
   3  -3   2    1.65    0.39
  -3  -3  -2    0.80    0.21
  -3   3  -2    1.13    0.32
  -3   3  -2    0.82    0.28
  -3   3  -2    0.97    0.23
   3   3   2    1.98    0.39
   5  -3   2   27.63    1.88
  -5  -3  -2   30.10    1.26
  -5  -3  -2   30.49    1.66
   5   3   2   28.01    1.87
  -5   3  -2   30.27    1.68
  -5   3  -2   31.57    1.36
   7  -3   2    3.32    0.86
  -7  -3  -2    3.66    0.77
  -7   3  -2    4.89    0.87
  -7   3  -2    3.79    0.45
   7   3   2    3.19    0.82
  -8  -4   2    2.59    0.72
   8  -4  -2    4.51    1.00
  -8   4   2    2.86    0.77
   8   4  -2    3.18    0.86
  -6  -4   2    3.93    0.62
   6  -4  -2    4.66    0.81
  -6   4   2    4.53    0.72
   6   4  -2    5.26    0.77
   4  -4  -2   27.63    1.69
  -4  -4   2   25.36    1.35
   4   4  -2   27.33    1.56
  -4   4   2   27.50    1.13
  -4   4   2   26.51    1.12
  -4   4   2   24.96    1.45
  -2  -4   2    1.35    0.24
   2  -4  -2    1.03    0.22
   2  -4  -2    1.28    0.23
   2  -4  -2    0.87    0.30
   2   4  -2    1.23    0.26
  -2   4   2    1.46    0.18
   2   4  -2    1.22    0.32
   2   4  -2    0.81    0.23
  -2   4   2    1.60    0.23
  -2   4   2    1.38    0.30
   0  -4  -2   40.44    2.09
   0  -4  -2   43.26    1.59
   0  -4   2   39.79    1.82
   0  -4   2   40.79    1.56
   0  -4  -2   39.00    1.84
   0   4   2   40.46    1.60
   0   4  -2   40.38    1.78
   0   4   2   40.34    2.12
   0   4   2   37.94    1.80
   0   4  -2   41.34    1.48
   0   4   2   38.98    1.82
   0   4  -2   40.76    2.08
   0   4   2   37.58    1.49
   2  -4   2   11.11    0.65
   2  -4   2   10.43    0.85
   2  -4   2   11.69    0.76
  -2  -4  -2   12.94    0.83
  -2  -4  -2   12.34    0.63
  -2   4  -2   12.55    0.59
  -2   4  -2   12.39    0.64
   2   4   2   10.93    0.85
  -2   4  -2   12.41    0.86
   2   4   2   11.23    0.63
  -2   4  -2   12.15    0.73
   2   4   2   10.68    0.57
  -2   4  -2   12.49    0.69
   4  -4   2   17.76    0.97
  -4  -4  -2   17.30    0.84
   4  -4   2   16.25    1.23
  -4  -4  -2   17.32    1.09
   4   4   2   16.34    0.83
   4   4   2   16.61    1.22
  -4   4  -2   17.66    1.10
  -4   4  -2   18.20    0.93
  -6  -4  -2    2.96    0.32
  -6  -4  -2    2.62    0.59
   6  -4   2    3.33    0.79
   6   4   2    3.23    0.76
  -6   4  -2    3.45    0.46
  -6   4  -2    3.41    0.68
  -8  -4  -2    0.75    0.71
   8  -4   2    2.02    0.97
   8   4   2    1.57    0.81
  -8   4  -2    1.23    0.75
  -8   4  -2    1.07    0.33
  -7  -5   2    7.79    0.88
   7  -5  -2    7.10    1.14
  -7   5   2    7.80    1.00
   7   5  -2    7.50    1.03
  -5  -5   2   25.81    1.41
   5  -5  -2   23.32    1.68
   5   5  -2   24.64    1.60
  -5   5   2   24.90    1.49
  -5   5   2   26.02    1.09
  -3  -5   2   28.57    1.35
   3  -5  -2   24.41    1.21
   3  -5  -2   25.37    1.32
   3  -5  -2   25.07    1.61
   3   5  -2   24.57    1.49
   3   5  -2   27.17    1.67
   3   5  -2   24.87    1.49
  -3   5   2   28.69    1.16
  -3   5   2   27.54    1.44
  -1  -5   2   36.84    1.42
   1  -5  -2   37.88    1.51
  -1  -5   2   36.68    1.43
   1  -5  -2   38.04    2.02
  -1  -5   2   35.43    1.72
  -1  -5   2   36.47    2.08
   1  -5  -2   37.30    1.71
  -1   5   2   38.36    1.78
  -1   5   2   36.66    1.51
  -1   5   2   36.70    2.00
  -1   5   2   36.66    1.70
  -1   5   2   36.40    1.41
   1   5  -2   35.69    1.94
   1  -5   2   51.68    2.71
  -1  -5  -2   49.84    2.04
   1  -5   2   54.74    2.07
  -1  -5  -2   50.91    2.70
  -1  -5  -2   51.42    2.40
   1   5   2   52.56    2.74
  -1   5  -2   49.93    2.05
   1   5   2   56.13    1.97
  -1   5  -2   52.02    2.36
  -1   5  -2   50.48    1.94
   1   5   2   54.88    2.08
  -1   5  -2   54.75    2.76
  -3  -5  -2   12.87    0.92
   3  -5   2   14.92    1.11
   3  -5   2   14.65    0.82
  -3  -5  -2   14.29    0.74
   3  -5   2   13.72    0.92
  -3   5  -2   13.39    0.79
   3   5   2   14.79    1.07
  -3   5  -2   14.20    1.05
  -3   5  -2   15.31    0.99
   3   5   2   14.87    0.74
  -3   5  -2   14.29    0.84
  -5  -5  -2   24.63    1.50
  -5  -5  -2   25.32    1.12
   5  -5   2   22.35    1.74
   5   5   2   22.92    1.69
  -5   5  -2   27.06    1.25
  -5   5  -2   26.67    1.57
   7  -5   2    9.58    1.30
  -7  -5  -2   11.49    1.12
  -7   5  -2   11.34    0.77
   7   5   2   10.60    1.31
  -7   5  -2   12.12    1.19
   6  -6  -2   28.96    2.07
  -6  -6   2   30.72    1.72
   6   6  -2   27.50    1.90
  -6   6   2   29.37    1.22
  -6   6   2   29.28    1.82
  -4  -6   2   35.00    1.63
   4  -6  -2   26.30    1.90
  -4   6   2   32.81    1.71
   4   6  -2   26.38    1.78
  -4   6   2   30.67    1.32
   2  -6  -2   89.42    4.45
   2  -6  -2   88.05    3.36
  -2  -6   2   87.57    3.18
  -2  -6   2   86.50    3.82
  -2  -6   2   86.96    3.17
  -2   6   2   85.72    4.40
  -2   6   2   88.64    3.91
  -2   6   2   87.41    3.11
  -2   6   2   84.74    3.33
  -2   6   2   87.30    3.75
   2   6  -2   89.33    4.36
   2   6  -2   88.36    4.37
   0  -6  -2  123.86    4.72
   0  -6   2  126.59    4.69
   0  -6   2  135.01    6.23
   0  -6  -2  122.99    6.24
   0  -6   2  128.40    5.46
   0  -6  -2  125.82    5.47
   0   6  -2  121.66    5.40
   0   6   2  130.71    4.76
   0   6   2  128.98    4.49
   0   6   2  128.29    5.46
   0   6   2  128.77    6.28
   0   6   2  131.21    5.44
   0   6  -2  124.14    6.25
   0   6  -2  129.87    4.48
  -2  -6  -2  208.25   10.22
   2  -6   2  219.87    7.81
  -2  -6  -2  207.33    7.74
   2  -6   2  213.55    8.96
  -2  -6  -2  197.23    8.94
   2  -6   2  212.85   10.30
  -2   6  -2  221.33    9.01
   2   6   2  222.57    7.37
  -2   6  -2  210.35    7.78
  -2   6  -2  211.56    7.37
  -2   6  -2  199.48   10.26
   2   6   2  217.68   10.94
   2   6   2  223.90   10.33
   2   6   2  219.46    7.79
   2   6   2  224.85   10.33
  -2   6  -2  203.77    8.90
  -4  -6  -2   49.04    2.00
   4  -6   2   50.84    2.14
  -4  -6  -2   47.70    2.46
   4  -6   2   52.62    2.88
  -4   6  -2   48.41    2.10
  -4   6  -2   45.74    2.45
   4   6   2   53.69    2.84
  -6  -6  -2   17.40    0.76
   6  -6   2   17.51    1.55
  -6  -6  -2   16.85    1.31
  -6   6  -2   20.33    1.47
   6   6   2   17.83    1.53
  -6   6  -2   18.26    1.06
  -6   6  -2   18.38    1.06
  -8   6  -2   15.20    0.91
  -7  -7   2   16.36    1.28
   7  -7  -2   13.00    1.58
   7   7  -2   14.09    1.40
  -7   7   2   15.95    1.40
  -5  -7   2   22.36    1.40
   5  -7  -2   23.63    1.76
  -5   7   2   24.04    1.53
   5   7  -2   21.64    1.58
  -5   7   2   22.88    1.10
  -3  -7   2   65.33    2.99
   3  -7  -2   63.38    3.53
  -3   7   2   64.87    3.07
  -3   7   2   64.07    2.58
   3   7  -2   65.34    3.44
   3   7  -2   63.16    3.43
  -3   7   2   67.25    2.38
  -1  -7   2  115.23    5.02
   1  -7  -2  115.62    4.37
  -1  -7   2  116.58    4.26
  -1  -7   2  114.18    3.94
   1  -7  -2  115.32    5.04
   1  -7  -2  114.62    5.77
   1   7  -2  114.66    4.08
  -1   7   2  116.45    4.11
  -1   7   2  116.13    5.04
  -1   7   2  115.54    4.97
   1   7  -2  115.08    5.74
  -1   7   2  115.12    4.38
  -1   7   2  114.59    5.77
  -1  -7  -2  190.24    8.25
   1  -7   2  204.89    8.27
   1  -7   2  205.54    9.46
   1  -7   2  199.52    7.15
  -1  -7  -2  196.96    9.45
  -1  -7  -2  187.86    7.12
  -1   7  -2  189.99    8.22
   1   7   2  205.16    7.19
  -1   7  -2  185.63    8.20
  -1   7  -2  189.52    9.46
   1   7   2  197.23    9.48
  -1   7  -2  187.63    6.77
   1   7   2  198.80    6.78
   1   7   2  196.34    8.22
  -1   7  -2  187.85    7.15
   3  -7   2   64.23    3.42
   3  -7   2   67.18    2.60
  -3  -7  -2   62.14    2.49
  -3  -7  -2   56.03    2.93
  -3   7  -2   61.89    2.39
   3   7   2   64.61    2.38
   3   7   2   64.66    3.41
  -3   7  -2   62.07    2.58
  -3   7  -2   59.73    2.96
  -3   7  -2   61.51    2.86
   3   7   2   63.53    3.39
  -5  -7  -2   46.45    2.44
   5  -7   2   47.85    2.87
  -5  -7  -2   43.20    1.84
   5   7   2   44.20    2.78
  -5   7  -2   45.73    2.03
  -5   7  -2   47.26    2.47
  -7  -7  -2   17.38    1.54
   7   7   2   20.77    1.80
  -7   7  -2   19.83    1.15
  -7   7  -2   21.48    1.65
   6  -8  -2   30.35    2.25
  -6  -8   2   29.52    1.85
  -6  -8   2   31.44    1.83
   6   8  -2   30.11    2.09
  -6   8   2   29.11    1.37
  -6   8   2   31.34    2.00
  -6   8   2   29.40    1.37
   4  -8  -2   80.79    4.27
  -4  -8   2   75.14    3.59
   4   8  -2   78.00    4.10
  -4   8   2   74.89    3.69
   4   8  -2   78.72    4.12
  -4   8   2   76.09    3.10
  -2  -8   2   70.98    2.76
  -2  -8   2   69.18    3.36
   2  -8  -2   78.78    2.98
   2  -8  -2   77.06    3.93
  -2   8   2   73.04    2.73
  -2   8   2   70.97    3.26
  -2   8   2   71.05    3.42
   2   8  -2   77.61    3.86
  -2   8   2   70.97    2.93
   0  -8   2   61.82    2.96
   0  -8   2   64.67    2.51
   0  -8  -2   63.82    3.00
   0  -8  -2   61.38    2.54
   0  -8  -2   63.15    3.37
   0   8   2   64.02    2.44
   0   8   2   63.62    3.42
   0   8  -2   62.71    3.40
   0   8   2   63.42    2.93
   0   8  -2   65.36    2.43
   0   8  -2   60.92    2.89
   0   8   2   64.64    2.59
   0   8  -2   61.78    2.55
   0   8   2   64.82    2.98
   2  -8   2   41.89    2.61
   2  -8   2   39.96    2.27
   2  -8   2   43.43    2.00
  -2  -8  -2   50.60    1.95
  -2  -8  -2   50.22    2.35
  -2   8  -2   49.48    2.32
   2   8   2   41.79    1.98
   2   8   2   41.72    1.85
   2   8   2   39.17    2.60
  -2   8  -2   50.05    1.87
  -2   8  -2   51.56    2.67
  -2   8  -2   50.34    2.01
  -2   8  -2   49.09    2.24
   4  -8   2   51.36    2.92
   4  -8   2   49.04    2.17
  -4  -8  -2   45.02    2.50
  -4  -8  -2   48.49    2.02
   4   8   2   52.21    2.96
  -4   8  -2   43.21    2.10
  -4   8  -2   46.30    2.55
   4   8   2   51.09    2.91
  -6  -8  -2   21.65    1.59
  -6  -8  -2   21.79    1.58
  -6   8  -2   22.87    1.26
   6   8   2   19.44    1.75
  -7  -9   2   11.83    1.20
  -7  -9   2   11.49    1.23
   7  -9  -2   13.50    1.59
   7   9  -2   13.19    1.32
  -7   9   2   13.16    1.41
  -7   9   2   11.29    0.69
  -5  -9   2   12.43    1.14
   5  -9  -2   14.21    1.43
   5   9  -2   15.20    1.31
   5   9  -2   15.57    1.33
  -5   9   2   11.75    0.86
  -5   9   2   13.17    1.26
   3  -9  -2   82.85    4.30
  -3  -9   2   77.65    3.65
  -3  -9   2   77.79    2.84
  -3   9   2   79.44    3.75
  -3   9   2   75.94    2.90
  -3   9   2   73.58    3.14
   3   9  -2   83.40    4.23
  -1  -9   2   52.87    2.57
  -1  -9   2   53.07    2.11
   1  -9  -2   49.98    2.22
   1  -9  -2   49.59    2.90
  -1   9   2   52.60    2.95
   1   9  -2   50.26    2.91
  -1   9   2   54.30    2.26
  -1   9   2   52.61    2.59
  -1   9   2   53.07    2.08
   1   9  -2   51.33    2.50
  -1   9   2   50.95    2.49
  -1  -9  -2   59.99    2.40
   1  -9   2   54.68    2.78
  -1  -9  -2   59.97    2.83
   1  -9   2   54.58    2.39
   1   9   2   52.45    2.40
  -1   9  -2   58.09    3.20
   1   9   2   56.74    2.28
   1   9   2   57.37    3.25
  -1   9  -2   57.82    2.75
  -1   9  -2   61.24    2.30
  -1   9  -2   60.99    2.44
   1   9   2   56.37    2.75
  -3  -9  -2   34.07    1.90
  -3  -9  -2   32.84    1.48
   3  -9   2   29.77    1.57
  -3   9  -2   32.21    1.44
  -3   9  -2   31.59    1.57
   3   9   2   29.66    2.09
  -5  -9  -2   26.74    1.21
  -5  -9  -2   26.98    1.77
   5   9   2   27.51    2.01
   5   9   2   25.92    1.97
  -5   9  -2   28.44    1.48
  -7  -9  -2    8.44    1.16
  -7  -9  -2    7.99    1.16
  -7   9  -2    8.60    0.83
   7   9   2   10.11    1.32
  -7   9  -2    9.49    0.88
   6 -10  -2   11.29    1.47
  -6 -10   2   11.78    1.25
  -6  10   2   12.03    1.31
   6  10  -2   10.82    1.34
  -6  10   2   11.66    0.87
   6  10  -2   12.30    1.40
   4 -10  -2   11.14    1.31
  -4 -10   2   14.55    1.23
  -4  10   2   13.74    1.22
  -4  10   2   13.09    0.93
   4  10  -2   10.70    1.21
  -2 -10   2    7.03    0.82
   2 -10  -2    6.63    0.73
  -2 -10   2    7.59    0.57
   2 -10  -2    7.26    0.98
  -2  10   2    7.97    0.74
  -2  10   2    7.52    0.59
   2  10  -2    5.99    0.90
  -2  10   2    7.92    0.84
   0 -10  -2    2.31    0.56
   0 -10   2    1.43    0.39
   0 -10   2    0.79    0.47
   0 -10  -2    1.59    0.41
   0  10  -2    2.45    0.65
   0  10  -2    1.99    0.46
   0  10   2    1.45    0.43
   0  10   2    0.91    0.38
   0  10  -2    2.45    0.42
   0  10   2    1.26    0.43
   0  10   2    1.14    0.55
  -2 -10  -2    9.47    0.76
   2 -10   2    9.44    0.81
  -2 -10  -2   10.16    1.01
  -2  10  -2    9.79    0.71
  -2  10  -2   10.73    0.86
   2  10   2    9.34    0.73
  -2  10  -2   10.52    0.89
   2  10   2   10.10    1.12
  -4 -10  -2   10.97    1.16
  -4 -10  -2   11.38    0.77
   4 -10   2   12.22    0.97
  -4  10  -2   10.69    0.79
  -4  10  -2   10.75    0.92
   4  10   2   11.03    1.26
  -6 -10  -2    1.16    0.76
   6  10   2    3.54    0.99
  -6  10  -2    1.39    0.59
   6  10   2    3.22    0.99
  -5 -11   2    0.33    0.60
  -5  11   2    0.90    0.47
   5  11  -2    0.73    0.74
  -3 -11   2   10.28    0.55
  -3 -11   2   10.01    1.02
  -3  11   2   10.53    0.90
   3  11  -2   11.20    1.17
  -3  11   2    9.26    0.72
  -1 -11   2    0.81    0.52
  -1 -11   2    1.21    0.37
   1 -11  -2    0.57    0.42
   1  11  -2    0.98    0.56
  -1  11   2    0.36    0.36
   1  11  -2    1.91    0.48
  -1 -11  -2    3.25    0.54
   1 -11   2    3.23    0.54
  -1 -11  -2    3.38    0.68
   1 -11   2    3.08    0.67
   1  11   2    3.91    0.77
  -1  11  -2    2.76    0.56
  -1  11  -2    3.98    0.79
  -1  11  -2    3.15    0.51
  -1  11  -2    3.48    0.62
   1  11   2    3.45    0.53
   1  11   2    2.96    0.60
   3 -11   2    3.71    0.63
  -3 -11  -2    3.37    0.53
  -3 -11  -2    3.91    0.78
   3  11   2    2.46    0.74
  -3  11  -2    3.65    0.55
  -3  11  -2    3.60    0.63
  -5 -11  -2    0.32    0.64
  -5 -11  -2    0.41    0.32
  -5  11  -2    0.22    0.50
   5  11   2    0.11    0.69
  -4 -12   2   19.47    1.55
  -4  12   2   18.40    1.23
   4  12  -2   17.80    1.68
   2 -12  -2    4.69    0.70
  -2 -12   2    2.84    0.69
  -2 -12   2    3.26    0.47
  -2  12   2    4.08    0.67
   2  12  -2    4.88    0.91
  -2  12   2    3.81    0.55
   0 -12   2    2.38    0.64
   0 -12  -2    2.45    0.57
   0 -12   2    2.03    0.50
   0  12   2    2.15    0.50
   0  12  -2    3.01    0.54
   0  12  -2    2.38    0.74
   0  12   2    2.40    0.56
   0  12  -2    2.56    0.60
  -2 -12  -2    2.64    0.53
  -2 -12  -2    2.32    0.73
   2 -12   2    3.12    0.61
   2  12   2    2.44    0.84
  -2  12  -2    2.51    0.60
   2  12   2    2.93    0.66
   2  12   2    2.86    0.56
  -2  12  -2    3.10    0.56
   4 -12   2    1.25    0.58
  -4 -12  -2    1.02    0.67
  -4 -12  -2    0.95    0.43
   4  12   2    1.09    0.76
  -4  12  -2    1.48    0.59
  -4  12  -2    0.67    0.43
  -5 -13   2    8.06    1.18
   5  13  -2    8.78    1.40
  -5  13   2    9.21    0.94
  -3 -13   2    9.71    0.58
  -3 -13   2    9.50    1.14
  -3  13   2    8.87    0.98
   3  13  -2    8.45    1.29
  -3  13   2    9.10    0.80
  -1 -13   2   24.22    1.69
   1 -13  -2   23.61    1.49
  -1 -13   2   25.35    1.30
   1  13  -2   24.04    1.92
  -1  13   2   24.91    1.31
  -1  13   2   24.42    1.46
   1 -13   2   17.31    1.18
  -1 -13  -2   18.08    1.19
   1  13   2   17.34    1.33
  -1  13  -2   17.53    1.11
   1  13   2   16.72    1.11
  -3 -13  -2   31.66    2.08
   3 -13   2   29.89    1.69
  -3 -13  -2   29.40    1.51
  -3  13  -2   27.63    1.66
   3  13   2   30.08    2.32
  -3  13  -2   29.80    1.53
  -5 -13  -2    8.16    0.60
  -5 -13  -2    8.62    1.26
  -5  13  -2    9.00    1.07
   5  13   2   10.64    1.45
  -4 -14   2    6.74    1.16
  -4  14   2    5.86    0.88
   4  14  -2    7.41    1.29
   2 -14  -2   10.76    1.07
  -2 -14   2   15.20    1.38
  -2 -14   2   13.93    0.86
  -2  14   2   14.25    1.15
  -2  14   2   14.52    1.01
   2  14  -2    9.90    1.37
   0 -14  -2   13.66    1.13
   0 -14   2   12.69    1.00
   0  14   2   12.65    1.04
  -2 -14  -2    8.16    0.83
   2 -14   2   10.69    0.99
  -2  14  -2    7.34    0.84
  -4 -14  -2    9.12    0.78
   4 -14   2    8.29    0.98
  -4 -14  -2    9.69    1.34
  -4  14  -2    9.21    0.89
  -4  14  -2    8.63    1.06
  -3 -15   2   11.76    1.33
   3  15  -2   11.16    1.53
  -3  15   2   11.55    1.10
  -3  15   2   10.33    0.89
  -1 -15   2   25.43    1.37
   1 -15  -2   25.53    1.54
  -1  15   2   24.99    1.61
  -1  15   2   23.96    1.40
  -1 -15  -2   19.40    1.32
   1 -15   2   21.39    1.30
   1  15   2   20.17    1.29
  -1  15  -2   18.25    1.28
  -3 -15  -2   13.65    0.99
   3 -15   2   15.16    1.24
  -3  15  -2   14.84    1.14
  -3  15  -2   12.95    1.26
   0 -16   2   11.86    0.99
   0 -16  -2   13.51    1.18
   0  16   2   12.50    1.05
  -8   0   3    0.07    0.55
   8   0  -3   -0.11    0.59
   6   0  -3    0.16    0.40
  -6   0   3    0.07    0.33
   4   0  -3    0.09    0.21
  -4   0   3   -0.10    0.19
   4   0  -3   -0.01    0.24
  -2   0   3   -0.08    0.08
  -2   0   3   -0.05    0.08
   0   0  -3   -0.11    0.09
   0   0  -3   -0.08    0.08
   0   0   3    0.02    0.06
   0   0   3   -0.16    0.07
   2   0   3   -0.10    0.12
  -2   0  -3   -0.04    0.16
   2   0   3   -0.07    0.12
  -2   0  -3    0.00    0.14
   2   0   3   -0.04    0.16
  -2   0  -3    0.03    0.17
  -4   0  -3    0.05    0.28
  -4   0  -3    0.00    0.22
   4   0   3   -0.07    0.30
   4   0   3    0.00    0.22
   6   0   3    0.13    0.49
  -6   0  -3    0.11    0.44
  -6   0  -3    0.11    0.27
   8   0   3   -0.19    0.67
  -8   0  -3   -0.07    0.59
   7  -1  -3    1.83    0.62
  -7  -1   3    0.67    0.49
  -7   1   3    0.08    0.48
   7   1  -3    1.21    0.57
  -5  -1   3   15.79    1.02
   5  -1  -3   18.69    1.19
  -5   1   3   14.38    1.02
   5   1  -3   19.11    1.15
   3  -1  -3  197.71    8.98
  -3  -1   3  184.50    7.78
   3  -1  -3  188.38    8.98
  -3  -1   3  193.37    7.78
   3   1  -3  186.40    8.92
  -3   1   3  191.36    7.84
   3   1  -3  185.54    8.91
   1  -1  -3  101.43    4.95
   1  -1  -3  107.80    4.95
  -1   1   3  106.80    4.32
   1  -1   3  347.72   12.36
  -1  -1  -3  346.06   16.33
   1  -1   3  341.84   11.80
   1  -1   3  344.45   14.21
   1  -1   3  345.94   16.33
   1  -1   3  346.95   14.34
  -1  -1  -3  357.55   12.36
   1   1   3  340.51   14.21
   1   1   3  348.88   11.77
  -1   1  -3  350.23   16.33
   1   1   3  351.21   12.37
   1   1   3  353.00   16.34
  -1   1  -3  351.42   11.78
  -1   1  -3  350.01   14.29
  -1   1  -3  351.03   12.36
   3  -1   3   49.29    2.00
  -3  -1  -3   52.65    1.98
  -3  -1  -3   51.98    2.60
   3  -1   3   46.41    2.63
   3   1   3   48.96    1.99
  -3   1  -3   52.15    2.61
  -3   1  -3   51.62    2.32
  -3   1  -3   50.95    1.98
  -3   1  -3   53.28    2.00
   3   1   3   46.87    1.85
   3   1   3   47.01    2.64
  -5  -1  -3   23.83    1.42
  -5  -1  -3   23.62    1.11
   5  -1   3   22.72    1.62
   5   1   3   22.62    1.60
  -5   1  -3   25.01    1.45
  -5   1  -3   24.88    1.15
  -7  -1  -3   15.25    0.80
   7  -1   3   11.78    1.34
  -7  -1  -3   16.90    1.30
   7   1   3   12.70    1.39
  -7   1  -3   14.46    1.25
  -7   1  -3   15.58    0.86
   8  -2  -3   12.54    1.34
  -8  -2   3   14.26    1.17
  -8   2   3   14.15    1.25
   8   2  -3   10.95    1.28
   6  -2  -3   25.75    1.75
  -6  -2   3   26.38    1.44
   6   2  -3   24.22    1.64
  -6   2   3   26.19    1.50
   4  -2  -3  112.00    5.55
  -4  -2   3  112.97    4.76
  -4   2   3  116.80    4.85
   4   2  -3  109.12    5.44
   4   2  -3  111.74    5.44
   2  -2  -3  178.19    8.63
   2  -2  -3  177.09    8.61
  -2  -2   3  184.09    7.44
  -2  -2   3  192.05    7.44
  -2   2   3  181.36    7.53
   0  -2   3  170.68    6.01
   0  -2  -3  164.11    8.00
   0  -2   3  173.38    6.95
   0   2  -3  168.29    7.97
   0   2   3  170.13    6.95
   0   2   3  174.30    8.03
   0   2   3  169.00    8.51
   0   2  -3  159.90    7.97
   0   2   3  170.98    5.74
   0   2   3  171.01    6.97
   0   2   3  172.86    6.07
  -2  -2  -3   33.60    1.56
   2  -2   3   32.79    1.52
   2  -2   3   30.76    1.55
  -2  -2  -3   34.14    1.34
  -2  -2  -3   33.96    1.77
   2  -2   3   31.86    1.79
   2  -2   3   32.27    1.35
  -2   2  -3   34.57    1.79
   2   2   3   31.42    1.26
  -2   2  -3   35.02    1.36
   2   2   3   32.37    1.35
  -2   2  -3   36.39    1.53
   2   2   3   30.82    1.78
  -2   2  -3   35.15    1.57
  -4  -2  -3   25.16    1.38
   4  -2   3   24.15    1.17
   4  -2   3   23.73    1.56
  -4  -2  -3   25.31    1.12
   4   2   3   24.27    1.56
  -4   2  -3   24.50    1.15
   4   2   3   25.54    1.09
  -4   2  -3   25.34    1.39
  -4   2  -3   25.50    1.15
  -6  -2  -3   33.75    1.87
   6  -2   3   28.39    2.10
  -6  -2  -3   32.56    1.38
   6   2   3   28.52    2.06
  -6   2  -3   30.61    1.41
  -6   2  -3   31.81    1.86
  -8  -2  -3   15.48    1.40
   8  -2   3   12.83    1.52
  -8   2  -3   16.65    0.85
  -8   2  -3   16.35    1.45
   8   2   3   15.68    1.59
   7  -3  -3   28.23    1.91
  -7  -3   3   24.96    1.63
   7   3  -3   30.21    1.88
  -7   3   3   25.19    1.69
  -5  -3   3   37.81    1.88
   5  -3  -3   40.27    2.27
   5   3  -3   39.98    2.15
  -5   3   3   37.99    1.97
  -3  -3   3   69.15    3.06
   3  -3  -3   75.37    3.07
   3  -3  -3   77.78    3.65
  -3  -3   3   68.14    3.07
   3  -3  -3   76.43    3.62
  -3   3   3   67.90    2.61
  -3   3   3   70.15    2.62
  -3   3   3   65.22    3.15
   3   3  -3   76.86    3.51
   3   3  -3   74.47    3.50
   1  -3  -3  109.95    4.80
   1  -3  -3  103.12    5.54
  -1  -3   3  127.97    5.82
  -1  -3   3  116.99    4.77
  -1   3   3  120.39    3.93
   1   3  -3  107.03    5.47
   1   3  -3  113.20    5.46
  -1   3   3  120.09    4.18
  -1   3   3  123.34    4.74
   1   3  -3  105.53    5.47
  -1   3   3  122.32    4.85
   1  -3   3   93.47    5.00
   1  -3   3   88.91    4.35
  -1  -3  -3  115.72    4.41
  -1  -3  -3  116.14    3.80
   1  -3   3   95.09    3.79
  -1  -3  -3  116.33    4.41
   1  -3   3   90.31    4.32
  -1  -3  -3  112.51    5.02
  -1   3  -3  115.34    5.03
   1   3   3   97.32    5.06
  -1   3  -3  112.75    3.79
  -1   3  -3  120.19    4.37
  -1   3  -3  115.71    3.59
   1   3   3   91.82    4.36
   1   3   3   92.62    5.04
   1   3   3   93.80    3.81
   1   3   3   92.57    3.60
   3  -3   3  124.66    6.33
  -3  -3  -3  126.74    4.76
  -3  -3  -3  125.40    5.53
   3  -3   3  133.93    4.82
   3  -3   3  132.06    5.53
  -3  -3  -3  132.86    6.31
   3   3   3  130.99    4.79
   3   3   3  135.23    4.54
  -3   3  -3  120.73    4.77
  -3   3  -3  126.08    6.32
   3   3   3  132.67    6.36
  -3   3  -3  129.79    5.55
  -5  -3  -3   52.37    2.06
  -5  -3  -3   48.88    2.51
   5  -3   3   51.53    2.92
  -5   3  -3   52.55    2.12
  -5   3  -3   50.05    2.52
   5   3   3   49.14    2.87
   7  -3   3   13.15    1.38
  -7  -3  -3    8.30    0.56
  -7  -3  -3    8.14    1.03
  -7   3  -3    8.55    0.69
  -7   3  -3    9.12    1.08
   7   3   3   11.57    1.23
   8  -4  -3   24.17    1.99
  -8  -4   3   24.33    1.64
   8   4  -3   24.52    1.90
  -8   4   3   25.45    1.73
  -6  -4   3   44.49    2.22
   6  -4  -3   43.43    2.66
   6   4  -3   45.02    2.53
  -6   4   3   43.67    2.32
  -4  -4   3   72.94    3.16
   4  -4  -3   68.01    3.74
  -4   4   3   73.81    2.64
  -4   4   3   74.49    3.29
   4   4  -3   69.81    3.62
  -4   4   3   72.25    2.65
   2  -4  -3   24.74    1.32
  -2  -4   3   19.02    1.06
  -2  -4   3   18.99    1.06
   2  -4  -3   25.94    1.10
   2   4  -3   25.55    1.23
   2   4  -3   24.49    1.33
  -2   4   3   18.31    1.14
  -2   4   3   18.83    0.93
   2   4  -3   24.82    1.22
   0  -4   3  303.21   12.71
   0  -4   3  304.90   10.41
   0  -4  -3  311.92   15.53
   0  -4  -3  316.83   14.63
   0  -4  -3  298.94   11.05
   0  -4   3  318.45   11.02
   0   4  -3  321.51   10.48
   0   4   3  305.91   14.64
   0   4   3  321.97   12.76
   0   4   3  313.29   12.73
   0   4   3  299.65   11.08
   0   4   3  296.76   10.49
   0   4  -3  310.10   12.69
   0   4  -3  313.18   14.60
   2  -4   3  102.57    4.07
  -2  -4  -3   88.54    3.50
  -2  -4  -3   83.87    4.05
  -2  -4  -3   86.85    4.62
   2  -4   3  104.67    3.54
   2  -4   3  108.60    4.70
  -2   4  -3   85.76    3.51
  -2   4  -3   86.52    4.65
  -2   4  -3   84.58    4.00
   2   4   3  105.96    3.54
   2   4   3  105.39    3.33
  -2   4  -3   82.13    3.30
  -2   4  -3   81.73    4.03
   2   4   3  104.21    4.69
   4  -4   3   52.46    3.11
  -4  -4  -3   59.88    2.28
  -4  -4  -3   56.18    2.70
   4  -4   3   56.65    2.38
   4   4   3   56.96    2.20
  -4   4  -3   59.95    2.76
   4   4   3   56.19    3.13
  -4   4  -3   59.79    2.34
  -6  -4  -3   53.12    2.86
  -6  -4  -3   56.88    2.25
   6  -4   3   58.19    3.32
  -6   4  -3   53.16    2.87
   6   4   3   60.78    3.33
  -6   4  -3   56.26    2.38
  -8  -4  -3   11.59    1.28
   8  -4   3   14.67    1.58
  -8   4  -3   13.70    1.41
   8   4   3   13.87    1.53
  -8   4  -3   11.42    0.81
   7  -5  -3   25.23    1.92
  -7  -5   3   23.37    1.51
   7   5  -3   23.96    1.77
  -7   5   3   24.91    1.68
  -5  -5   3   28.81    1.51
   5  -5  -3   26.70    1.82
   5   5  -3   28.68    1.72
  -5   5   3   27.77    1.63
  -5   5   3   28.87    1.13
   3  -5  -3   88.46    3.85
  -3  -5   3   87.16    3.85
   3  -5  -3   90.82    4.54
  -3   5   3   84.57    3.95
   3   5  -3   86.74    4.38
  -3   5   3   89.43    3.34
   3   5  -3   89.03    4.40
   3   5  -3   97.27    4.72
   1  -5  -3   91.08    4.54
  -1  -5   3   93.54    3.29
  -1  -5   3   91.14    3.29
  -1  -5   3   90.85    4.74
   1  -5  -3   89.92    3.91
   1  -5  -3   94.02    3.43
  -1  -5   3   88.94    3.90
  -1   5   3   88.82    3.42
  -1   5   3   91.61    3.96
   1   5  -3   90.27    4.45
  -1   5   3   91.78    4.53
  -1   5   3   91.99    3.21
   1   5  -3   90.57    4.47
  -1   5   3   91.54    3.87
   1  -5   3   42.79    1.99
   1  -5   3   42.30    1.69
   1  -5   3   43.74    2.25
  -1  -5  -3   42.11    1.71
  -1  -5  -3   41.75    2.25
  -1  -5  -3   40.72    2.00
   1   5   3   42.66    1.72
  -1   5  -3   42.54    1.71
  -1   5  -3   43.45    1.62
  -1   5  -3   41.57    2.27
   1   5   3   43.68    1.64
   1   5   3   40.56    2.40
   1   5   3   41.50    2.28
  -1   5  -3   39.81    1.93
   3  -5   3  134.72    5.96
  -3  -5  -3  141.63    6.01
  -3  -5  -3  140.68    5.14
   3  -5   3  138.48    6.88
   3  -5   3  135.27    5.19
   3   5   3  142.11    5.19
  -3   5  -3  138.68    5.99
  -3   5  -3  139.01    5.19
  -3   5  -3  141.04    5.90
   3   5   3  140.50    4.89
   3   5   3  136.72    6.87
  -3   5  -3  138.56    6.84
   5  -5   3   44.71    2.47
  -5  -5  -3   38.92    1.69
  -5  -5  -3   36.19    2.13
  -5   5  -3   37.20    2.12
   5   5   3   46.87    2.49
  -5   5  -3   34.58    1.74
  -7  -5  -3   27.45    1.84
   7  -5   3   28.61    2.20
  -7   5  -3   27.24    1.38
  -7   5  -3   28.99    1.93
   7   5   3   27.02    2.10
   6  -6  -3   18.26    1.51
  -6  -6   3   17.70    1.24
  -6   6   3   16.95    1.33
   6   6  -3   17.06    1.35
  -4  -6   3   18.11    1.02
   4  -6  -3   12.30    1.18
  -4   6   3   16.73    1.14
  -4   6   3   16.71    0.80
   4   6  -3   12.18    1.05
   2  -6  -3   63.35    2.61
  -2  -6   3   63.68    2.93
   2  -6  -3   65.71    3.47
  -2   6   3   69.75    3.44
   2   6  -3   66.68    3.38
   2   6  -3   63.78    3.35
  -2   6   3   69.60    2.39
  -2   6   3   66.72    3.05
  -2   6   3   65.79    2.85
  -2   6   3   65.95    2.57
   0  -6   3  137.05    4.59
   0  -6  -3  138.04    6.55
   0  -6   3  133.01    5.70
   0  -6   3  132.28    4.89
   0  -6  -3  136.37    4.95
   0  -6  -3  132.10    5.72
   0   6   3  136.42    4.70
   0   6   3  134.07    5.71
   0   6  -3  127.83    4.92
   0   6   3  129.24    4.96
   0   6  -3  133.28    5.65
   0   6  -3  136.65    4.67
   0   6  -3  134.19    6.53
   0   6   3  130.01    6.56
   0   6   3  131.99    5.67
   2  -6   3  178.26    7.42
   2  -6   3  182.90    8.53
  -2  -6  -3  171.18    8.46
  -2  -6  -3  167.16    7.41
  -2  -6  -3  167.75    6.40
   2  -6   3  171.53    6.43
   2   6   3  183.28    6.46
  -2   6  -3  166.60    7.39
  -2   6  -3  175.25    6.44
  -2   6  -3  169.61    8.50
  -2   6  -3  170.82    6.09
   2   6   3  180.71    8.56
  -2   6  -3  164.99    7.35
   2   6   3  179.54    6.09
   2   6   3  185.16    8.57
   2   6   3  181.65    9.09
  -4  -6  -3   36.50    1.51
   4  -6   3   31.17    2.11
   4  -6   3   35.30    1.67
  -4  -6  -3   35.38    1.88
  -4   6  -3   34.70    1.59
  -4   6  -3   33.95    1.86
   4   6   3   31.99    2.10
  -6  -6  -3   29.36    1.32
  -6  -6  -3   28.27    1.85
   6  -6   3   30.04    2.15
  -6   6  -3   28.79    1.85
  -6   6  -3   29.65    1.50
   6   6   3   30.83    2.12
  -6   6  -3   31.27    1.52
   7  -7  -3    4.77    1.01
  -7  -7   3    5.63    0.84
   7   7  -3    4.99    0.92
  -7   7   3    5.81    0.97
  -5  -7   3    1.38    0.46
  -5  -7   3    1.47    0.45
   5  -7  -3    1.38    0.66
  -5   7   3    1.74    0.61
   5   7  -3    1.36    0.53
  -5   7   3    1.56    0.33
   3  -7  -3   15.27    1.27
  -3  -7   3   16.08    1.02
  -3   7   3   17.93    0.91
   3   7  -3   15.93    1.18
  -3   7   3   18.16    1.14
   3   7  -3   15.17    1.17
   1  -7  -3    6.47    0.59
   1  -7  -3    7.09    0.75
  -1  -7   3   10.18    0.87
  -1  -7   3    7.96    0.71
  -1  -7   3    9.38    0.53
  -1  -7   3    8.88    0.51
   1  -7  -3    6.83    0.69
  -1   7   3    8.25    0.77
  -1   7   3    7.98    0.68
  -1   7   3    8.73    0.53
  -1   7   3    8.77    0.62
   1   7  -3    7.18    0.76
  -1   7   3    8.18    0.62
  -1  -7  -3   23.45    1.31
  -1  -7  -3   22.11    1.10
  -1  -7  -3   24.38    1.49
   1  -7   3   21.80    1.28
   1  -7   3   21.74    1.07
   1  -7   3   22.37    1.46
  -1   7  -3   22.77    1.49
  -1   7  -3   23.79    1.30
  -1   7  -3   22.95    1.25
  -1   7  -3   22.88    1.04
   1   7   3   22.85    1.29
   1   7   3   22.96    1.52
   1   7   3   21.68    1.13
   1   7   3   21.43    1.05
  -1   7  -3   22.92    1.12
   3  -7   3    3.72    0.49
   3  -7   3    4.00    0.66
  -3  -7  -3    2.95    0.43
  -3  -7  -3    3.35    0.57
   3   7   3    2.99    0.63
   3   7   3    4.08    0.45
  -3   7  -3    3.70    0.60
  -3   7  -3    3.04    0.46
  -3   7  -3    2.98    0.48
  -3   7  -3    3.30    0.42
   3   7   3    3.58    0.64
  -3   7  -3    3.65    0.67
   5  -7   3    0.67    0.59
  -5  -7  -3    0.09    0.49
  -5  -7  -3    0.49    0.33
  -5   7  -3    0.46    0.40
   5   7   3    0.50    0.55
  -5   7  -3    0.61    0.54
  -7  -7  -3    0.08    0.61
   7   7   3    0.02    0.71
  -7   7  -3    0.26    0.43
  -6  -8   3    4.34    0.71
   6  -8  -3    3.64    0.94
  -6  -8   3    4.91    0.78
  -6   8   3    3.39    0.75
  -6   8   3    4.27    0.44
   6   8  -3    4.19    0.83
  -4  -8   3    2.45    0.50
   4  -8  -3    1.43    0.61
   4   8  -3    1.32    0.49
   4   8  -3    1.19    0.51
  -4   8   3    2.74    0.63
  -4   8   3    2.42    0.43
  -2  -8   3    9.12    0.46
   2  -8  -3    8.96    0.72
  -2  -8   3    9.16    0.77
   2  -8  -3    7.83    0.92
  -2  -8   3    9.40    0.47
   2   8  -3    8.79    0.90
  -2   8   3    9.34    0.71
  -2   8   3    8.71    0.57
  -2   8   3    9.09    0.83
   0  -8   3    0.24    0.33
   0  -8   3    0.39    0.24
   0  -8  -3    0.27    0.26
   0  -8  -3    0.80    0.37
   0  -8  -3    0.66    0.41
   0   8  -3    0.65    0.29
   0   8  -3    0.34    0.24
   0   8   3    0.56    0.28
   0   8   3    0.55    0.40
   0   8  -3    0.50    0.40
   0   8   3    0.47    0.31
   0   8  -3    0.67    0.31
   0   8   3    0.89    0.37
   0   8   3    0.68    0.29
  -2  -8  -3   16.76    1.18
   2  -8   3   18.61    1.02
   2  -8   3   19.04    1.21
  -2  -8  -3   17.68    0.98
   2   8   3   17.97    1.33
   2   8   3   18.47    1.03
  -2   8  -3   15.96    1.05
  -2   8  -3   16.43    0.91
  -2   8  -3   16.52    1.33
   2   8   3   19.82    0.97
  -2   8  -3   16.74    0.97
   4  -8   3    3.33    0.56
  -4  -8  -3    2.16    0.41
  -4  -8  -3    2.03    0.59
  -4   8  -3    2.59    0.52
   4   8   3    3.37    0.73
   4   8   3    3.14    0.74
  -6  -8  -3    5.57    0.90
  -6  -8  -3    5.65    0.91
  -6  -8  -3    4.95    0.50
   6   8   3    6.08    1.05
  -6   8  -3    5.07    0.68
   7  -9  -3   13.72    1.65
  -7  -9   3   18.79    1.40
   7   9  -3   12.06    1.41
  -7   9   3   16.00    1.48
   5  -9  -3   21.18    1.85
  -5  -9   3   24.04    1.50
  -5   9   3   21.55    1.56
  -5   9   3   22.78    1.16
   5   9  -3   21.27    1.67
   5   9  -3   21.81    1.69
   3  -9  -3   31.16    2.30
  -3  -9   3   39.97    2.02
  -3   9   3   42.01    1.76
  -3   9   3   39.44    1.52
   3   9  -3   32.93    2.24
  -3   9   3   41.80    2.15
  -1  -9   3   26.19    1.55
   1  -9  -3   27.08    1.79
   1  -9  -3   29.38    1.39
  -1  -9   3   27.54    1.22
  -1   9   3   26.72    1.24
  -1   9   3   25.84    1.37
  -1   9   3   27.21    1.49
  -1   9   3   25.52    1.55
   1   9  -3   28.59    1.51
   1   9  -3   27.95    1.78
   1  -9   3   21.64    1.12
  -1  -9  -3   20.32    1.11
  -1  -9  -3   20.83    1.37
   1  -9   3   22.76    1.36
  -1   9  -3   20.58    1.26
   1   9   3   22.69    1.10
   1   9   3   22.06    1.30
  -1   9  -3   20.42    1.06
   1   9   3   22.24    1.56
   1   9   3   21.70    1.18
  -1   9  -3   20.41    1.15
  -1   9  -3   20.10    1.49
  -3  -9  -3   45.69    2.02
  -3  -9  -3   46.39    2.46
   3  -9   3   47.54    2.11
  -3   9  -3   44.89    1.94
  -3   9  -3   46.15    2.10
   3   9   3   47.71    1.95
   3   9   3   47.17    2.83
  -5  -9  -3   13.83    1.28
  -5  -9  -3   13.39    0.86
   5   9   3   14.96    1.43
   5   9   3   15.05    1.44
  -5   9  -3   13.43    1.02
  -7  -9  -3    7.75    1.15
  -7  -9  -3    9.14    1.25
   7   9   3    9.91    1.38
  -7   9  -3    9.69    0.91
  -7   9  -3    8.05    0.89
  -6 -10   3    9.17    1.08
   6 -10  -3    9.10    1.41
   6  10  -3    9.54    1.23
  -6  10   3    9.62    1.25
   6  10  -3    8.76    1.25
  -6  10   3   10.06    0.73
   4 -10  -3   16.24    1.46
  -4 -10   3   15.49    1.26
   4  10  -3   16.65    1.42
  -4  10   3   16.52    1.03
  -4  10   3   17.10    1.39
  -2 -10   3   45.65    2.34
   2 -10  -3   43.09    2.70
   2 -10  -3   41.84    2.03
  -2 -10   3   44.95    1.76
  -2  10   3   45.44    2.41
   2  10  -3   43.94    2.67
  -2  10   3   46.01    1.85
  -2  10   3   46.19    2.04
   0 -10  -3   42.50    1.95
   0 -10   3   45.17    1.89
   0 -10   3   42.84    2.29
   0  10   3   43.32    1.99
   0  10  -3   42.03    2.18
   0  10   3   41.76    1.83
   0  10  -3   43.50    2.62
   0  10  -3   44.42    1.84
   0  10   3   43.69    2.64
   0  10   3   41.15    2.16
  -2 -10  -3   57.83    2.85
   2 -10   3   52.83    2.38
  -2 -10  -3   57.04    2.37
  -2  10  -3   56.11    3.19
   2  10   3   51.68    2.24
  -2  10  -3   55.43    2.72
  -2  10  -3   55.63    2.27
  -2  10  -3   56.85    2.42
   2  10   3   52.94    3.19
  -4 -10  -3   37.14    2.20
   4 -10   3   36.63    1.87
  -4 -10  -3   37.49    1.69
  -4  10  -3   36.11    1.84
  -4  10  -3   36.31    1.66
   4  10   3   38.28    2.52
  -6 -10  -3    6.44    1.07
  -6 -10  -3    6.78    0.51
   6  10   3    5.73    1.17
   6  10   3    5.75    1.17
  -6  10  -3    8.11    0.90
  -5 -11   3   31.14    1.93
   5  11  -3   30.01    2.18
  -5  11   3   29.90    2.02
  -5  11   3   30.00    1.53
  -3 -11   3   62.91    3.13
   3  11  -3   64.70    3.59
  -3  11   3   61.11    2.42
  -3  11   3   59.23    2.65
   1 -11  -3   45.62    2.04
  -1 -11   3   42.08    2.32
  -1 -11   3   43.56    1.85
  -1  11   3   41.85    2.03
  -1  11   3   44.33    1.88
   1  11  -3   42.54    2.66
   1  11  -3   45.24    2.27
   1 -11   3   47.84    2.59
  -1 -11  -3   48.82    2.19
   1 -11   3   46.48    2.14
   1  11   3   52.14    2.56
  -1  11  -3   48.96    2.07
   1  11   3   50.10    2.11
   1  11   3   48.42    2.25
  -1  11  -3   51.36    3.00
   1  11   3   48.07    2.95
  -1  11  -3   49.79    2.53
  -3 -11  -3   17.71    1.05
   3 -11   3   15.21    1.11
  -3 -11  -3   18.17    1.37
  -3  11  -3   16.63    1.03
  -3  11  -3   18.55    1.17
   3  11   3   13.41    1.46
  -5 -11  -3   20.30    1.05
  -5 -11  -3   18.66    1.58
  -5  11  -3   17.48    1.22
   5  11   3   16.78    1.72
  -4 -12   3   16.57    1.37
   4  12  -3   19.01    1.62
  -4  12   3   15.41    1.13
   2 -12  -3   45.85    2.05
  -2 -12   3   39.67    2.32
  -2 -12   3   39.14    1.67
  -2  12   3   36.20    1.75
  -2  12   3   39.10    1.98
   2  12  -3   43.12    2.62
   0 -12   3   58.18    2.95
   0 -12  -3   54.67    2.48
   0 -12   3   57.27    2.39
   0  12   3   59.80    2.58
   0  12  -3   55.89    2.84
   0  12  -3   52.88    3.29
   0  12   3   54.83    2.35
   2 -12   3   27.45    1.51
  -2 -12  -3   25.66    1.47
  -2  12  -3   26.54    1.42
   2  12   3   28.01    1.42
   2  12   3   29.82    1.73
   2  12   3   28.77    2.14
  -4 -12  -3   16.49    1.03
  -4 -12  -3   17.56    1.50
   4 -12   3   16.61    1.23
  -4  12  -3   17.32    1.07
   4  12   3   14.62    1.62
  -4  12  -3   17.03    1.24
  -5 -13   3    6.00    1.01
  -5  13   3    5.98    0.77
   5  13  -3    6.38    1.21
  -3 -13   3    9.55    1.10
  -3  13   3    8.44    0.76
  -3  13   3    8.98    0.96
   3  13  -3    9.23    1.27
  -1 -13   3   13.83    0.86
  -1 -13   3   14.47    1.24
   1 -13  -3   11.93    1.05
  -1  13   3   13.74    0.94
   1  13  -3   11.19    1.35
  -1  13   3   12.48    1.05
  -1 -13  -3    5.09    0.72
   1 -13   3    4.11    0.66
   1  13   3    4.97    0.68
  -1  13  -3    5.83    0.84
  -1  13  -3    5.46    0.70
   3 -13   3   14.48    1.13
  -3 -13  -3   16.14    1.07
  -3  13  -3   16.88    1.10
  -3  13  -3   15.72    1.21
  -5 -13  -3    9.58    0.76
  -5 -13  -3    9.71    1.30
  -5  13  -3    9.79    1.13
  -4 -14   3    6.59    1.08
   4  14  -3    5.17    1.17
  -4  14   3    6.60    0.89
  -2 -14   3    0.65    0.37
   2 -14  -3    0.73    0.58
  -2 -14   3    0.05    0.61
   2  14  -3    1.07    0.77
  -2  14   3    0.43    0.49
  -2  14   3    0.67    0.57
   0 -14   3    4.01    0.62
   0 -14   3    3.76    0.88
   0 -14  -3    4.00    0.72
   0  14   3    4.40    0.75
   0  14   3    4.75    0.69
  -2 -14  -3    0.80    0.52
   2 -14   3    1.07    0.56
  -2  14  -3    1.38    0.54
   2  14   3    1.57    0.59
   4 -14   3    0.48    0.63
  -4 -14  -3    0.85    0.48
  -4  14  -3    0.88    0.65
  -4  14  -3    0.83    0.56
  -3 -15   3    1.10    0.76
  -3  15   3    1.63    0.67
   3  15  -3    1.30    0.91
  -3  15   3    1.71    0.54
   1 -15  -3    0.66    0.60
  -1 -15   3    0.92    0.46
  -1 -15   3    1.05    0.73
  -1  15   3    1.21    0.54
  -1  15   3    1.08    0.63
   1  15  -3    1.18    0.88
  -1 -15  -3    2.97    0.65
   1 -15   3    3.61    0.65
  -1  15  -3    3.39    0.68
   1  15   3    3.75    0.72
  -3 -15  -3    0.90    0.59
   3 -15   3    1.34    0.67
  -3  15  -3    1.50    0.62
   0 -16  -3    3.08    0.74
   0 -16   3    3.03    0.61
   0  16   3    3.06    0.67
   8   0  -4   16.69    1.60
  -8   0   4   17.67    1.34
  -6   0   4   19.11    1.33
   6   0  -4   28.00    1.58
   4   0  -4   62.61    2.97
  -4   0   4   54.01    2.59
   4   0  -4   63.90    2.96
  -4   0   4   56.65    2.60
   0   0  -4   91.32    3.67
   0   0  -4   90.61    3.68
   0   0   4   80.72    3.73
   0   0  -4   90.73    4.28
   0   0  -4   94.36    4.30
   2   0   4  346.22   12.26
   2   0   4  323.70   14.07
  -2   0  -4  359.55   12.26
   2   0   4  327.45   16.18
  -2   0  -4  344.33   14.10
  -2   0  -4  353.57   12.25
   2   0   4  343.92   11.63
  -2   0  -4  347.29   16.19
   4   0   4   48.42    2.69
  -4   0  -4   46.11    2.32
   4   0   4   49.82    2.03
  -4   0  -4   48.93    2.00
   4   0   4   49.73    1.90
  -6   0  -4   87.48    3.34
   6   0   4   78.38    4.57
  -6   0  -4   89.69    4.05
   8   0   4   10.53    1.37
  -8   0  -4    8.56    1.15
  -8   0  -4    8.38    0.64
   7  -1  -4   42.46    2.60
  -7  -1   4   44.42    2.26
  -7   1   4   43.38    2.27
   7   1  -4   43.70    2.60
  -5  -1   4  106.35    4.35
   5  -1  -4   94.64    5.00
  -5   1   4  105.10    4.39
   5   1  -4   95.66    4.95
   3  -1  -4   99.58    5.17
   3  -1  -4  104.06    5.16
  -3  -1   4  111.42    4.46
  -3  -1   4  115.95    4.46
  -3   1   4  111.73    4.53
   3   1  -4  104.40    5.09
   3   1  -4  104.13    5.08
  -3   1   4  112.49    4.51
   1  -1  -4  396.79   18.54
   1  -1  -4  404.92   18.51
  -1   1   4  385.30   16.18
   1  -1   4  404.78   14.05
   1  -1   4  401.82   16.16
   1  -1   4  401.29   13.47
   1  -1   4  399.73   18.56
   1  -1   4  405.83   16.16
  -1  -1  -4  383.36   18.56
  -1  -1  -4  402.47   14.06
  -1   1  -4  368.91   14.03
   1   1   4  404.56   14.06
   1   1   4  408.01   18.58
  -1   1  -4  382.06   18.56
  -1   1  -4  390.77   16.29
   1   1   4  395.79   13.51
  -1   1  -4  390.44   13.36
   1   1   4  400.25   16.16
  -3  -1  -4  105.40    4.00
   3  -1   4  107.72    5.34
  -3  -1  -4  109.28    5.30
  -3  -1  -4  107.27    4.65
   3  -1   4  105.32    4.02
   3  -1   4  103.25    4.62
  -3   1  -4  110.74    4.03
  -3   1  -4  109.28    4.03
  -3   1  -4  109.01    4.66
   3   1   4  105.94    4.62
   3   1   4  108.59    3.81
  -3   1  -4  106.03    5.30
   3   1   4  108.81    5.35
   3   1   4  107.65    4.03
  -5  -1  -4   49.62    2.07
   5  -1   4   52.29    2.89
  -5  -1  -4   46.62    2.47
  -5   1  -4   48.19    2.50
   5   1   4   52.57    2.03
  -5   1  -4   50.66    2.10
   5   1   4   52.37    2.89
  -7  -1  -4   38.89    2.26
   7  -1   4   37.13    2.58
  -7  -1  -4   39.60    1.69
  -7   1  -4   37.06    1.69
  -7   1  -4   41.03    2.30
   7   1   4   35.18    2.54
  -8  -2   4    6.84    0.87
   8  -2  -4    8.93    1.18
   8   2  -4    7.99    1.07
  -8   2   4    7.65    0.99
  -6  -2   4    6.86    0.74
   6  -2  -4    5.83    0.79
   6   2  -4    5.78    0.79
  -6   2   4    6.26    0.74
  -4  -2   4   34.03    1.66
  -4  -2   4   33.94    1.66
   4  -2  -4   40.13    2.01
   4   2  -4   38.73    1.89
  -4   2   4   32.82    1.73
   4   2  -4   39.30    1.89
   2  -2  -4  184.37    9.00
   2  -2  -4  194.11    9.01
  -2   2   4  194.35    7.87
   0  -2   4   25.58    1.10
   0  -2   4   25.91    0.91
   0  -2   4   24.80    0.91
   0  -2  -4   21.96    1.28
   0   2  -4   20.94    1.24
   0   2   4   26.11    1.13
   0   2   4   25.25    0.98
   0   2   4   26.22    1.41
   0   2  -4   20.90    1.25
   0   2   4   25.44    0.90
   2  -2   4   64.61    2.42
  -2  -2  -4   60.93    2.79
  -2  -2  -4   63.60    2.41
  -2  -2  -4   60.92    3.18
   2  -2   4   64.09    3.20
   2  -2   4   63.08    2.78
   2   2   4   66.00    3.22
   2   2   4   62.33    2.77
   2   2   4   63.64    2.41
  -2   2  -4   61.51    2.73
  -2   2  -4   62.36    3.19
   2   2   4   64.95    2.29
  -2   2  -4   62.47    2.41
  -2   2  -4   61.83    2.79
   4  -2   4   42.68    2.38
   4  -2   4   43.47    1.80
  -4  -2  -4   39.30    1.72
  -4  -2  -4   39.52    2.07
   4   2   4   41.40    2.36
  -4   2  -4   40.52    1.76
   4   2   4   45.31    1.68
  -4   2  -4   39.28    1.74
  -4   2  -4   40.51    2.06
  -6  -2  -4    8.13    0.62
  -6  -2  -4    8.45    0.96
  -6   2  -4    7.67    0.66
  -6   2  -4    9.13    0.96
  -8  -2  -4    8.20    1.14
   8  -2   4   10.16    1.42
  -8   2  -4    7.82    0.71
  -8   2  -4    8.75    1.19
   8   2   4    8.98    1.33
   7  -3  -4    1.01    0.63
  -7  -3   4    0.66    0.47
  -7   3   4    0.81    0.51
   7   3  -4    0.74    0.56
   5  -3  -4   16.66    1.25
  -5  -3   4   18.08    1.04
   5   3  -4   18.00    1.15
  -5   3   4   17.31    1.12
   3  -3  -4    4.88    0.37
  -3  -3   4    5.43    0.37
  -3  -3   4    5.96    0.38
   3  -3  -4    5.11    0.51
   3  -3  -4    4.76    0.54
  -3   3   4    5.63    0.49
   3   3  -4    4.91    0.40
   3   3  -4    4.92    0.41
   1  -3  -4   47.24    2.08
  -1  -3   4   49.71    2.49
   1  -3  -4   46.86    2.44
  -1  -3   4   48.00    2.05
  -1  -3   4   49.90    2.05
  -1   3   4   49.95    1.65
  -1   3   4   47.88    1.81
   1   3  -4   45.70    2.34
   1   3  -4   48.04    2.33
  -1   3   4   48.63    2.13
  -1  -3  -4   32.49    1.69
  -1  -3  -4   31.54    1.50
   1  -3   4   31.58    1.67
  -1  -3  -4   32.05    1.27
  -1  -3  -4   31.06    1.49
   1  -3   4   30.98    1.47
   1  -3   4   30.42    1.26
   1  -3   4   29.88    1.16
   1   3   4   29.45    1.69
  -1   3  -4   30.09    1.66
   1   3   4   30.97    1.22
  -1   3  -4   33.13    1.19
  -1   3  -4   31.68    1.27
   1   3   4   31.12    1.30
   1   3   4   29.62    1.69
   1   3   4   31.64    1.48
  -1   3  -4   32.48    1.45
  -3  -3  -4   12.99    0.70
   3  -3   4   11.71    0.71
  -3  -3  -4   12.53    0.90
   3  -3   4   12.24    0.96
   3  -3   4   12.32    0.84
  -3  -3  -4   12.98    0.84
  -3   3  -4   12.72    0.95
  -3   3  -4   13.29    0.72
   3   3   4   12.29    0.65
   3   3   4   11.50    0.70
   3   3   4   12.48    0.96
  -3   3  -4   13.15    0.85
  -5  -3  -4   22.42    1.42
   5  -3   4   20.90    1.58
  -5  -3  -4   22.45    1.11
  -5   3  -4   22.61    1.15
   5   3   4   22.40    1.63
  -5   3  -4   22.37    1.41
   7  -3   4    4.93    0.99
  -7  -3  -4    3.24    0.76
  -7  -3  -4    2.87    0.44
   7   3   4    5.96    1.06
  -7   3  -4    3.46    0.55
  -7   3  -4    3.35    0.80
  -8  -4   4    1.41    0.63
   8  -4  -4    1.28    0.77
   8   4  -4    1.59    0.74
  -6  -4   4    2.43    0.51
   6  -4  -4    3.03    0.68
   6   4  -4    4.03    0.67
  -6   4   4    2.40    0.60
   4  -4  -4    0.07    0.35
  -4  -4   4    0.37    0.25
  -4   4   4    0.18    0.29
   4   4  -4    0.21    0.27
  -2  -4   4   50.92    2.23
   2  -4  -4   51.78    2.26
  -2  -4   4   51.94    2.23
  -2  -4   4   51.56    2.23
   2  -4  -4   52.86    2.69
   2   4  -4   52.84    2.53
   2   4  -4   51.37    2.53
  -2   4   4   51.35    1.95
  -2   4   4   49.87    2.35
  -2   4   4   50.02    1.94
   0  -4   4  116.32    4.83
   0  -4  -4  115.26    4.20
   0  -4  -4  110.95    5.55
   0  -4   4  114.66    4.13
   0   4   4  113.10    3.98
   0   4   4  114.63    5.59
   0   4   4  113.82    4.23
   0   4   4  117.62    4.82
   0   4  -4  114.78    4.77
   0   4  -4  114.35    5.53
   0   4   4  113.34    4.85
   2  -4   4  183.19    9.02
  -2  -4  -4  186.84    7.89
  -2  -4  -4  187.24    9.02
   2  -4   4  185.48    7.86
   2  -4   4  187.29    6.84
  -2  -4  -4  189.13    6.83
  -2   4  -4  182.30    7.83
  -2   4  -4  191.51    6.48
   2   4   4  187.12    6.48
  -2   4  -4  190.33    9.05
  -2   4  -4  183.20    7.86
  -2   4  -4  189.84    6.84
   2   4   4  191.99    6.85
   2   4   4  191.51    7.87
   2   4   4  186.70    9.05
  -4  -4  -4    8.53    0.74
  -4  -4  -4    9.24    0.63
   4  -4   4    8.38    0.67
   4  -4   4    7.82    0.88
   4   4   4    8.08    0.86
   4   4   4    8.44    0.58
  -4   4  -4    8.16    0.64
  -4   4  -4    8.49    0.75
  -6  -4  -4    4.86    0.53
  -6  -4  -4    4.61    0.76
   6  -4   4    5.71    0.96
  -6   4  -4    4.50    0.76
  -6   4  -4    4.27    0.57
   6   4   4    5.19    0.90
  -8  -4  -4    4.12    0.93
  -8   4  -4    4.15    0.59
   8   4   4    4.53    1.08
  -7  -5   4   11.04    0.95
   7  -5  -4    7.96    1.17
  -7   5   4   11.73    1.10
   7   5  -4    7.31    1.04
   5  -5  -4   14.10    1.28
  -5  -5   4   15.35    0.95
  -5   5   4   12.81    1.01
   5   5  -4   14.52    1.09
   3  -5  -4   29.18    1.83
  -3  -5   4   34.28    1.51
  -3  -5   4   32.88    1.49
   3   5  -4   30.15    1.68
  -3   5   4   31.28    1.62
  -3   5   4   31.74    1.26
   3   5  -4   28.64    1.67
   3   5  -4   30.52    1.83
   1  -5  -4   42.54    2.28
   1  -5  -4   42.69    1.95
  -1  -5   4   41.46    1.92
   1  -5  -4   40.76    1.70
  -1   5   4   42.17    1.98
  -1   5   4   41.11    2.24
  -1   5   4   43.07    1.56
  -1   5   4   41.23    1.86
   1   5  -4   41.50    2.19
   1   5  -4   43.30    2.19
  -1   5   4   43.03    1.70
  -1  -5  -4    4.19    0.51
  -1  -5  -4    3.97    0.49
  -1  -5  -4    3.83    0.38
   1   5   4    6.05    0.63
  -1   5  -4    4.15    0.39
  -1   5  -4    3.96    0.52
  -1   5  -4    3.90    0.35
  -1   5  -4    3.87    0.40
  -3  -5  -4   10.92    0.72
   3  -5   4   14.85    0.83
   3  -5   4   13.59    1.04
   3  -5   4   13.13    0.89
  -3  -5  -4   11.47    0.87
   3   5   4   14.17    0.78
   3   5   4   13.42    0.69
   3   5   4   13.38    1.05
  -3   5  -4   11.02    0.98
  -3   5  -4   12.55    0.89
  -3   5  -4   11.55    0.69
  -3   5  -4   10.78    0.77
  -3   5  -4   11.13    0.75
  -5  -5  -4    4.93    0.54
  -5  -5  -4    5.78    0.78
   5  -5   4    6.46    0.93
   5   5   4    7.28    0.91
  -5   5  -4    5.58    0.62
  -5   5  -4    4.95    0.75
  -7  -5  -4    4.35    0.47
  -7  -5  -4    3.99    0.85
   7   5   4    5.58    1.03
  -7   5  -4    4.61    0.63
   6  -6  -4   25.00    1.88
  -6  -6   4   26.49    1.51
  -6   6   4   25.05    1.61
   6   6  -4   25.94    1.71
  -4  -6   4   45.03    2.21
   4  -6  -4   47.98    2.71
  -4   6   4   46.33    1.85
   4   6  -4   50.34    2.55
  -4   6   4   46.08    2.37
  -2  -6   4   67.86    2.95
   2  -6  -4   63.38    3.49
   2  -6  -4   66.86    2.99
   2  -6  -4   61.74    2.61
   2   6  -4   67.37    3.38
  -2   6   4   68.97    2.59
   2   6  -4   65.55    3.39
  -2   6   4   67.00    3.06
  -2   6   4   68.63    2.37
  -2   6   4   69.04    2.84
   0  -6  -4   35.43    2.15
   0  -6   4   39.15    1.55
   0  -6   4   39.84    1.89
   0  -6  -4   34.61    1.88
   0  -6  -4   37.55    1.64
   0  -6   4   40.26    1.39
   0   6  -4   39.94    2.17
   0   6   4   40.47    1.54
   0   6   4   40.50    1.86
   0   6   4   40.63    2.20
   0   6  -4   36.94    1.61
   0   6  -4   38.61    1.83
   0   6   4   40.09    1.66
   0   6   4   39.75    1.90
   2  -6   4   56.09    2.94
   2  -6   4   54.58    3.33
   2  -6   4   56.48    2.55
  -2  -6  -4   73.32    3.38
  -2  -6  -4   76.60    3.03
  -2  -6  -4   73.00    2.56
   2   6   4   56.75    3.41
  -2   6  -4   74.12    2.58
  -2   6  -4   74.05    2.98
   2   6   4   56.38    2.56
   2   6   4   55.65    3.40
   2   6   4   55.01    3.59
   2   6   4   55.42    2.40
  -2   6  -4   70.17    2.40
  -2   6  -4   75.32    3.43
   4  -6   4   65.81    2.73
  -4  -6  -4   65.87    2.61
  -4  -6  -4   67.02    3.17
   4  -6   4   64.12    3.59
   4   6   4   64.50    3.60
   4   6   4   64.45    2.51
  -4   6  -4   64.95    3.13
  -4   6  -4   63.51    2.67
  -6  -6  -4   18.83    1.01
  -6  -6  -4   20.24    1.51
  -6   6  -4   19.66    1.15
   6   6   4   18.72    1.63
  -6   6  -4   18.87    1.17
  -7  -7   4   18.16    1.40
   7  -7  -4   24.57    1.95
   7   7  -4   22.74    1.66
  -7   7   4   18.72    1.53
  -5  -7   4   50.35    2.44
  -5  -7   4   48.98    2.43
   5  -7  -4   50.45    3.00
  -5   7   4   50.13    1.93
  -5   7   4   47.56    2.59
  -5   7   4   48.17    1.92
   5   7  -4   49.44    2.78
   3  -7  -4   55.06    3.15
  -3  -7   4   57.43    2.66
  -3   7   4   58.33    2.82
  -3   7   4   58.80    2.31
   3   7  -4   57.72    3.05
   3   7  -4   57.32    3.05
  -1  -7   4   57.07    2.65
  -1  -7   4   57.71    2.13
  -1  -7   4   55.96    2.13
   1  -7  -4   56.44    3.05
   1  -7  -4   57.43    2.32
  -1   7   4   58.07    3.07
  -1   7   4   56.08    2.32
   1   7  -4   55.16    2.99
  -1   7   4   58.22    2.14
  -1   7   4   53.06    2.66
  -1   7   4   58.18    2.57
   1  -7   4   98.82    5.10
  -1  -7  -4  100.24    4.52
   1  -7   4  101.10    4.52
  -1  -7  -4  103.83    3.90
  -1  -7  -4  108.41    5.18
   1  -7   4   98.32    3.86
   1   7   4   99.87    3.71
  -1   7  -4  103.94    3.68
   1   7   4  101.29    5.20
  -1   7  -4  102.22    3.90
  -1   7  -4  106.62    4.48
   1   7   4  103.63    4.50
   1   7   4   98.84    4.50
   1   7   4   96.23    3.91
  -1   7  -4  105.83    5.18
  -3  -7  -4   42.47    1.81
   3  -7   4   39.61    2.15
   3  -7   4   40.49    2.48
   3  -7   4   41.06    1.88
  -3  -7  -4   43.49    2.19
   3   7   4   41.09    1.88
  -3   7  -4   42.30    2.45
   3   7   4   38.04    2.44
   3   7   4   40.08    2.48
  -3   7  -4   44.62    2.09
  -3   7  -4   42.47    1.72
  -3   7  -4   43.67    1.87
   3   7   4   39.44    1.72
  -5  -7  -4   53.21    2.78
  -5  -7  -4   55.02    2.22
   5   7   4   48.84    3.11
  -5   7  -4   54.21    2.35
  -7  -7  -4   11.62    0.66
  -7  -7  -4   11.51    1.26
   7   7   4   11.10    1.40
  -7   7  -4   10.98    0.92
  -6  -8   4   11.77    1.03
  -6  -8   4   12.94    1.09
   6  -8  -4   13.74    1.49
   6   8  -4   13.74    1.25
  -6   8   4   12.48    1.24
   4  -8  -4   67.59    3.75
  -4  -8   4   63.60    3.07
   4   8  -4   68.24    3.58
   4   8  -4   69.93    3.58
  -4   8   4   64.31    3.23
  -4   8   4   62.84    2.61
   2  -8  -4   61.49    2.59
  -2  -8   4   66.39    2.96
   2  -8  -4   61.45    3.44
  -2   8   4   64.31    3.03
  -2   8   4   64.77    2.57
   2   8  -4   60.27    3.33
  -2   8   4   61.64    2.33
   0  -8   4   55.26    2.24
   0  -8   4   55.70    2.69
   0  -8  -4   59.93    3.13
   0  -8  -4   58.00    2.35
   0   8   4   55.13    2.70
   0   8   4   54.38    3.10
   0   8   4   55.81    2.64
   0   8   4   54.43    2.35
   0   8   4   54.79    2.19
   0   8  -4   57.39    3.10
   0   8  -4   58.56    2.19
   0   8  -4   56.26    2.63
  -2  -8  -4   60.19    2.56
  -2  -8  -4   61.58    3.04
   2  -8   4   69.07    2.63
   2  -8   4   68.19    3.05
  -2   8  -4   59.81    2.59
   2   8   4   65.03    2.63
   2   8   4   65.16    3.49
  -2   8  -4   59.18    2.93
  -2   8  -4   59.17    2.44
   2   8   4   65.41    2.46
  -2   8  -4   61.57    3.44
  -4  -8  -4   27.67    1.39
  -4  -8  -4   27.77    1.77
   4  -8   4   29.51    1.50
   4   8   4   29.43    2.00
   4   8   4   30.57    2.00
  -4   8  -4   26.52    1.48
  -6  -8  -4   21.37    1.66
  -6  -8  -4   20.42    1.09
  -6  -8  -4   20.82    1.63
  -6   8  -4   19.85    1.25
   6   8   4   21.07    1.81
  -7  -9   4    6.33    0.94
  -5  -9   4   24.38    1.48
   5  -9  -4   21.86    1.90
   5   9  -4   21.48    1.69
  -5   9   4   23.39    1.13
  -5   9   4   24.69    1.65
   5   9  -4   20.90    1.66
  -3  -9   4    3.82    0.62
   3  -9  -4    5.45    0.86
   3   9  -4    5.17    0.76
  -3   9   4    3.40    0.65
  -3   9   4    3.49    0.38
  -3   9   4    3.19    0.49
   1  -9  -4   86.55    3.37
  -1  -9   4   82.94    3.15
  -1  -9   4   82.21    3.85
   1  -9  -4   83.52    4.42
  -1   9   4   85.53    3.90
  -1   9   4   81.46    3.36
   1   9  -4   82.09    4.39
  -1   9   4   82.69    3.12
   1   9  -4   86.47    3.78
   1  -9   4   89.70    3.48
   1  -9   4   92.78    4.14
  -1  -9  -4   87.41    4.14
  -1  -9  -4   86.53    3.53
   1   9   4   91.42    4.05
  -1   9  -4   84.30    4.03
   1   9   4   92.96    3.60
   1   9   4   88.68    3.35
   1   9   4   94.44    4.77
  -1   9  -4   86.83    4.72
  -1   9  -4   88.47    3.35
   3  -9   4   75.40    3.06
  -3  -9  -4   71.95    2.99
  -3  -9  -4   71.30    3.58
  -3   9  -4   69.91    3.40
  -3   9  -4   70.09    2.84
   3   9   4   79.08    2.90
  -3   9  -4   71.69    3.07
   3   9   4   78.33    4.14
  -5  -9  -4   23.20    1.69
  -5  -9  -4   24.01    1.24
  -5   9  -4   23.30    1.42
   5   9   4   24.11    1.93
   5   9   4   24.03    1.89
  -7  -9  -4   14.34    1.50
  -7   9  -4   15.60    1.17
  -7   9  -4   15.91    1.20
   6 -10  -4    1.86    0.91
  -6 -10   4    2.91    0.71
   6  10  -4    1.64    0.79
  -6  10   4    2.14    0.82
  -6  10   4    2.96    0.42
   6  10  -4    1.46    0.75
  -6  10   4    3.07    0.43
  -4 -10   4    3.68    0.66
   4 -10  -4    4.46    0.88
  -4  10   4    3.67    0.54
  -4  10   4    3.78    0.78
   4  10  -4    5.32    0.85
  -2 -10   4   11.62    0.96
   2 -10  -4    8.12    1.07
  -2 -10   4   11.54    0.49
  -2  10   4   10.80    0.86
   2  10  -4    7.64    1.04
  -2  10   4   11.29    1.03
  -2  10   4   11.58    0.72
   0 -10   4    0.29    0.43
   0 -10   4    0.59    0.30
   0 -10  -4    0.51    0.38
   0  10   4    0.67    0.40
   0  10   4    0.50    0.33
   0  10  -4    0.18    0.46
   0  10   4    0.63    0.42
   0  10  -4    0.32    0.36
   2 -10   4    3.19    0.51
  -2 -10  -4    3.66    0.57
   2 -10   4    2.79    0.62
  -2 -10  -4    3.41    0.70
  -2  10  -4    3.76    0.80
  -2  10  -4    3.71    0.61
  -2  10  -4    3.70    0.58
   2  10   4    2.92    0.55
  -2  10  -4    3.66    0.52
   2  10   4    3.10    0.76
   2  10   4    3.73    0.54
   4 -10   4    2.12    0.59
  -4 -10  -4    2.36    0.49
  -4 -10  -4    2.10    0.65
  -4  10  -4    1.54    0.46
  -4  10  -4    1.93    0.54
   4  10   4    2.57    0.79
  -6 -10  -4    3.74    0.50
  -6 -10  -4    3.00    0.87
  -6  10  -4    3.09    0.69
   6  10   4    3.12    1.00
   6  10   4    3.33    1.02
  -5 -11   4    1.72    0.64
   5 -11  -4    1.64    0.89
  -5  11   4    1.16    0.75
   5  11  -4    0.89    0.69
  -5  11   4    1.63    0.50
   3 -11  -4    5.74    1.00
  -3 -11   4    4.58    0.76
  -3  11   4    5.04    0.86
   3  11  -4    5.60    0.94
  -3  11   4    5.96    0.55
  -3  11   4    6.00    0.68
  -1 -11   4   11.19    1.01
   1 -11  -4   10.28    0.87
  -1 -11   4   11.07    0.70
  -1  11   4   11.07    0.79
   1  11  -4   10.55    0.91
   1  11  -4   10.46    1.12
  -1  11   4   10.56    0.89
  -1 -11  -4    5.23    0.67
   1 -11   4    4.83    0.79
   1 -11   4    4.96    0.58
   1  11   4    4.90    0.68
  -1  11  -4    4.74    0.59
   1  11   4    5.02    0.61
   1  11   4    5.42    0.72
  -1  11  -4    4.62    0.70
  -1  11  -4    4.84    0.88
  -3 -11  -4    5.31    0.67
  -3 -11  -4    4.80    0.83
   3 -11   4    5.68    0.72
  -3  11  -4    5.43    0.66
   3  11   4    4.55    0.95
  -3  11  -4    4.64    0.70
   3  11   4    4.68    0.64
  -5 -11  -4    1.59    0.47
  -5 -11  -4    1.56    0.77
  -5  11  -4    1.09    0.59
   5  11   4    1.06    0.75
  -4 -12   4   10.19    1.14
   4  12  -4    8.11    1.17
  -4  12   4   10.49    0.90
  -2 -12   4    5.73    0.42
  -2 -12   4    6.22    0.87
   2  12  -4    3.19    0.83
  -2  12   4    6.36    0.79
  -2  12   4    6.32    0.64
   0 -12   4   13.76    1.23
   0 -12  -4   13.57    1.01
   0 -12   4   13.51    0.87
   0  12   4   13.04    0.91
   0  12   4   13.52    1.06
   0  12  -4   13.21    1.06
   0  12  -4   13.26    1.33
  -2 -12  -4    2.42    0.58
   2 -12   4    5.61    0.70
  -2  12  -4    3.15    0.57
   2  12   4    4.28    0.61
   2  12   4    5.60    0.79
  -4 -12  -4    4.61    0.65
   4 -12   4    4.58    0.77
  -4 -12  -4    3.90    0.90
  -4  12  -4    3.97    0.64
  -4  12  -4    3.62    0.73
  -5 -13   4    1.38    0.72
   5  13  -4    2.01    0.91
  -5  13   4    1.22    0.54
  -3 -13   4   11.30    1.19
  -3  13   4   10.76    1.00
  -3  13   4   10.81    0.79
   3  13  -4   13.13    1.38
  -1 -13   4   10.93    0.78
  -1 -13   4   10.10    1.13
   1 -13  -4   10.36    0.97
  -1  13   4   10.39    0.97
  -1  13   4   10.59    0.85
   1  13  -4   10.64    1.31
   1 -13   4   13.45    1.03
  -1 -13  -4   16.18    1.12
   1  13   4   14.40    1.06
  -1  13  -4   17.01    1.27
  -1  13  -4   15.80    1.03
   3 -13   4   15.01    1.17
  -3 -13  -4   17.54    1.15
  -3  13  -4   16.72    1.09
   5 -13   4    5.91    1.01
  -5 -13  -4    6.27    0.69
  -5  13  -4    5.92    0.96
  -4 -14   4   21.66    1.68
  -4  14   4   21.62    1.40
   4  14  -4   22.12    1.98
  -2 -14   4   64.95    3.47
  -2 -14   4   66.48    2.48
  -2  14   4   62.98    2.98
   2  14  -4   72.29    4.02
  -2  14   4   65.93    2.72
   0 -14   4   30.91    1.59
   0 -14   4   35.88    2.20
   0 -14  -4   32.67    1.83
   0  14  -4   34.76    2.49
   0  14   4   33.37    1.83
   0  14   4   33.42    1.68
   2 -14   4   35.20    1.85
  -2 -14  -4   39.17    1.92
   2  14   4   34.82    1.82
  -2  14  -4   37.72    1.85
   4 -14   4   13.68    1.23
  -4 -14  -4   15.68    1.11
  -4  14  -4   16.31    1.18
  -4  14  -4   15.09    1.34
  -3 -15   4   20.95    1.68
   3  15  -4   21.36    1.92
  -3  15   4   19.32    1.13
  -3  15   4   17.47    1.29
   1 -15  -4   22.11    1.44
  -1 -15   4   20.73    1.17
  -1 -15   4   19.42    1.68
  -1  15   4   19.23    1.44
   1  15  -4   23.91    1.97
  -1  15   4   19.38    1.27
   1 -15   4   21.04    1.37
  -1 -15  -4   24.06    1.51
   1  15   4   22.59    1.39
  -3 -15  -4   12.37    1.05
   3 -15   4   11.34    1.13
  -3  15  -4   11.44    1.07
   0 -16   4   12.76    0.97
   0  16   4   12.63    1.06
  -8   0   5   -0.37    0.48
   8   0  -5    0.15    0.63
   6   0  -5    0.17    0.42
  -6   0   5   -0.06    0.34
  -4   0   5    0.16    0.21
   4   0  -5   -0.08    0.19
  -4   0   5    0.12    0.19
   4   0  -5    0.17    0.22
   0   0   5   -0.09    0.08
   0   0  -5    0.17    0.13
   0   0   5   -0.01    0.07
   0   0  -5    0.13    0.12
   0   0  -5    0.10    0.07
   0   0   5    0.08    0.11
  -2   0  -5   -0.04    0.21
   2   0   5    0.01    0.16
  -2   0  -5   -0.22    0.17
   2   0   5   -0.19    0.14
   2   0   5   -0.30    0.16
   2   0   5   -0.18    0.20
  -2   0  -5   -0.18    0.16
  -2   0  -5   -0.07    0.16
   4   0   5    0.04    0.23
   4   0   5   -0.24    0.33
  -4   0  -5    0.02    0.27
   4   0   5   -0.15    0.24
  -4   0  -5    0.14    0.25
  -6   0  -5    0.09    0.33
   6   0   5   -0.13    0.50
  -6   0  -5    0.13    0.44
  -8   0  -5    0.17    0.40
   8   0   5   -0.30    0.69
  -8   0  -5    0.30    0.67
   7  -1  -5    7.25    0.92
  -7  -1   5    6.97    0.79
   7   1  -5    8.16    0.95
  -7   1   5    8.18    0.87
  -5  -1   5    7.32    0.62
   5  -1  -5    9.06    0.78
   5   1  -5    8.90    0.74
  -5   1   5    8.11    0.69
   3  -1  -5    0.73    0.21
  -3  -1   5    0.54    0.12
  -3  -1   5    0.35    0.12
   3  -1  -5    0.48    0.17
  -3   1   5    0.48    0.17
  -3   1   5    0.33    0.18
   1  -1  -5   14.38    0.74
   1  -1  -5   14.13    0.73
  -1   1   5   11.78    0.64
   1  -1   5   85.33    3.61
   1  -1   5   84.02    3.12
  -1  -1  -5   84.97    3.13
   1  -1   5   82.49    3.53
   1  -1   5   85.80    2.94
   1  -1   5   81.62    4.12
  -1  -1  -5   84.22    4.14
  -1   1  -5   90.60    2.96
  -1   1  -5   84.81    3.57
   1   1   5   84.41    2.96
   1   1   5   81.62    4.14
   1   1   5   83.80    3.61
   1   1   5   84.37    3.14
  -1   1  -5   84.75    3.12
  -1   1  -5   87.06    4.14
   3  -1   5   70.37    2.58
  -3  -1  -5   57.67    2.54
  -3  -1  -5   61.79    3.39
   3  -1   5   72.12    3.00
   3  -1   5   71.07    2.45
   3  -1   5   69.70    3.43
  -3  -1  -5   62.09    2.99
   3   1   5   69.86    2.97
  -3   1  -5   59.73    2.55
   3   1   5   68.44    2.57
   3   1   5   69.65    3.42
  -3   1  -5   58.23    3.36
   3   1   5   67.99    2.43
  -3   1  -5   63.67    3.00
  -3   1  -5   61.12    2.56
   5  -1   5   13.21    0.80
   5  -1   5   12.73    1.16
  -5  -1  -5   13.18    1.04
  -5  -1  -5   13.19    0.83
  -5   1  -5   12.33    1.02
   5   1   5   13.71    1.21
   5   1   5   12.41    0.79
  -5   1  -5   13.47    0.83
  -7  -1  -5    9.89    1.17
   7  -1   5   14.49    1.42
  -7  -1  -5    9.20    0.77
  -7   1  -5   10.07    1.14
   7   1   5   14.66    1.43
  -7   1  -5   10.07    0.80
   8  -2  -5    9.19    1.18
  -8  -2   5    8.47    0.95
  -8   2   5    7.96    0.94
   8   2  -5   11.31    1.17
   6  -2  -5   60.59    3.50
  -6  -2   5   69.54    3.02
   6   2  -5   63.95    3.43
  -6   2   5   68.08    3.08
  -4  -2   5   69.12    2.71
  -4  -2   5   66.91    2.71
   4  -2  -5   59.78    3.22
   4   2  -5   57.57    3.06
   4   2  -5   57.17    3.06
  -4   2   5   67.45    2.82
   2  -2  -5   42.40    2.14
   2  -2  -5   42.93    2.14
  -2   2   5   43.15    1.89
   0  -2   5  139.32    5.73
   0  -2   5  142.84    4.92
   0  -2  -5  136.71    6.61
   0   2  -5  143.89    6.58
   0   2   5  140.08    7.05
   0   2  -5  137.53    6.57
   0   2  -5  136.74    5.66
   0   2   5  140.60    5.67
   0   2   5  137.71    5.76
   0   2   5  136.97    5.66
   0   2   5  137.17    4.70
   0   2   5  133.75    5.00
   2  -2   5   25.69    1.49
   2  -2   5   26.21    1.31
   2  -2   5   26.75    1.12
  -2  -2  -5   25.25    1.48
   2  -2   5   25.85    1.04
  -2  -2  -5   24.98    1.12
  -2  -2  -5   24.45    1.29
   2   2   5   25.20    1.05
  -2   2  -5   25.07    1.48
   2   2   5   26.78    1.13
  -2   2  -5   26.73    1.14
  -2   2  -5   25.83    1.26
   2   2   5   26.07    1.50
  -4  -2  -5   67.97    3.31
   4  -2   5   74.40    3.82
  -4  -2  -5   70.33    2.83
   4  -2   5   73.45    2.87
  -4   2  -5   69.60    3.33
   4   2   5   76.46    2.88
  -4   2  -5   69.87    2.85
  -4   2  -5   67.68    2.83
   4   2   5   74.50    2.70
   4   2   5   72.86    3.81
  -6  -2  -5   10.17    1.00
  -6  -2  -5    9.38    0.74
  -6   2  -5    9.16    0.97
  -6   2  -5    9.13    0.75
  -8  -2  -5   14.46    1.43
  -8  -2  -5   13.29    0.83
   8   2   5   15.64    1.68
  -8   2  -5   12.46    0.89
  -7  -3   5    7.92    0.83
   7  -3  -5    9.20    1.12
  -7   3   5    8.28    0.95
   7   3  -5   10.39    1.02
   5  -3  -5   41.46    2.26
  -5  -3   5   34.12    1.80
   5   3  -5   40.53    2.08
  -5   3   5   37.76    1.97
  -3  -3   5   69.53    3.00
   3  -3  -5   73.99    3.01
   3  -3  -5   73.13    3.58
   3  -3  -5   72.71    3.60
  -3  -3   5   70.82    3.00
  -3   3   5   70.17    3.16
  -1  -3   5   83.08    3.50
   1  -3  -5   83.86    3.53
   1  -3  -5   82.87    4.13
   1  -3  -5   82.39    4.10
  -1  -3   5   87.03    3.49
   1   3  -5   81.40    3.99
  -1   3   5   82.43    3.57
  -1   3   5   87.03    3.05
  -1   3   5   84.64    3.06
   1   3  -5   83.45    3.98
   1  -3   5  137.31    5.11
   1  -3   5  136.38    5.89
   1  -3   5  137.77    4.81
  -1  -3  -5  145.19    6.79
  -1  -3  -5  151.87    5.15
   1  -3   5  132.42    6.73
   1   3   5  134.97    4.87
   1   3   5  140.33    6.81
  -1   3  -5  151.91    4.86
   1   3   5  139.02    6.82
   1   3   5  134.11    5.14
  -1   3  -5  144.30    6.78
   1   3   5  134.37    5.90
  -1   3  -5  145.22    5.12
  -1   3  -5  142.95    5.87
   3  -3   5  102.79    4.01
  -3  -3  -5  108.72    4.00
  -3  -3  -5  108.83    4.64
  -3  -3  -5  113.85    5.30
   3  -3   5  104.79    5.32
   3  -3   5  101.55    4.60
  -3   3  -5  104.95    5.27
  -3   3  -5  108.09    4.00
   3   3   5  105.48    4.02
   3   3   5  102.71    4.60
  -3   3  -5  110.16    4.65
   3   3   5   98.66    5.28
   3   3   5  104.81    3.79
   5  -3   5   60.27    3.47
  -5  -3  -5   65.88    2.52
  -5  -3  -5   61.69    3.01
  -5   3  -5   63.48    3.04
   5   3   5   57.13    2.40
   5   3   5   57.52    3.42
  -5   3  -5   63.87    2.55
  -5   3  -5   61.30    2.52
  -7  -3  -5   39.97    1.80
  -7  -3  -5   39.74    2.36
   7  -3   5   41.20    2.73
   7   3   5   42.59    2.76
  -7   3  -5   41.29    1.88
  -7   3  -5   42.03    2.46
   8  -4  -5   11.30    1.38
  -8  -4   5   15.86    1.19
   8   4  -5   12.86    1.30
  -8   4   5   16.01    1.37
  -6  -4   5   45.77    2.20
   6  -4  -5   44.28    2.67
  -6   4   5   45.05    2.34
   6   4  -5   44.66    2.52
   4  -4  -5   95.42    4.99
  -4  -4   5  102.02    4.20
  -4   4   5  100.39    4.37
   4   4  -5   97.97    4.80
   2  -4  -5  229.19    9.53
  -2  -4   5  251.31    9.48
   2  -4  -5  221.66   11.00
   2  -4  -5  230.71   11.03
  -2  -4   5  235.85    9.48
   2   4  -5  217.35   10.85
  -2   4   5  237.35    8.24
  -2   4   5  235.57    8.23
   2   4  -5  222.66   10.84
  -2   4   5  231.03    9.61
   0  -4   5  203.94    7.11
   0  -4   5  203.57    7.10
   0  -4  -5  194.91    7.20
   0  -4  -5  191.96    9.51
   0  -4   5  194.82    8.25
   0   4   5  204.50    6.82
   0   4  -5  194.41    9.48
   0   4  -5  191.29    8.20
   0   4  -5  202.04    9.47
   0   4   5  203.53    8.24
   0   4   5  201.93    9.55
   0   4   5  203.39    7.23
   0   4   5  199.63    8.29
  -2  -4  -5  201.57    8.52
  -2  -4  -5  204.68    9.76
   2  -4   5  203.97    7.38
  -2  -4  -5  199.35    8.52
  -2  -4  -5  200.91    7.37
   2  -4   5  204.40    8.51
   2  -4   5  205.56    9.76
  -2   4  -5  197.40    8.46
   2   4   5  209.40    8.51
   2   4   5  203.38    7.01
  -2   4  -5  203.48    7.38
  -2   4  -5  200.74    6.99
   2   4   5  203.18    9.79
  -2   4  -5  204.24    9.77
  -2   4  -5  198.55    8.48
   2   4   5  204.05    7.40
  -4  -4  -5  106.64    4.18
   4  -4   5  110.96    4.27
   4  -4   5  111.08    5.68
  -4  -4  -5  115.59    4.97
  -4   4  -5  110.21    4.93
   4   4   5  106.85    5.65
  -4   4  -5  112.48    4.27
   4   4   5  111.29    4.02
   4   4   5  112.04    4.27
  -6  -4  -5   43.55    1.89
   6  -4   5   44.81    2.85
  -6  -4  -5   44.43    2.40
  -6   4  -5   43.59    1.98
  -6   4  -5   43.74    2.42
   6   4   5   41.61    2.76
  -8  -4  -5   28.44    1.99
  -8  -4  -5   28.48    1.23
  -8   4  -5   28.54    1.48
   8   4   5   24.77    2.24
  -7  -5   5   14.54    1.10
   7  -5  -5   14.14    1.42
   7   5  -5   13.50    1.29
  -7   5   5   15.96    1.29
  -5  -5   5    9.75    0.74
  -5   5   5   10.98    0.95
  -3  -5   5  104.64    4.45
  -3  -5   5  104.88    4.45
   3  -5  -5  101.69    5.25
  -3  -5   5  107.12    4.46
   3   5  -5  106.55    5.09
  -3   5   5  107.36    3.82
   3   5  -5  105.26    5.09
  -3   5   5  102.83    3.82
  -3   5   5  104.84    4.61
   1  -5  -5   97.43    3.62
  -1  -5   5   94.98    4.11
   1  -5  -5   95.98    4.79
   1  -5  -5   96.56    4.14
  -1   5   5   95.00    3.60
  -1   5   5   99.08    4.03
   1   5  -5   98.44    4.72
   1   5  -5   92.20    4.66
  -1   5   5   95.34    4.19
  -1   5   5   97.61    3.35
  -1  -5  -5   59.25    3.20
   1  -5   5   62.58    3.17
   1  -5   5   61.45    2.79
  -1  -5  -5   64.06    2.46
   1  -5   5   62.73    2.22
   1  -5   5   62.62    2.40
   1   5   5   63.77    2.31
  -1   5  -5   57.99    3.19
  -1   5  -5   59.30    2.42
  -1   5  -5   63.23    2.29
  -1   5  -5   59.81    2.77
   1   5   5   62.48    3.47
   1   5   5   62.36    2.46
   1   5   5   63.37    3.26
   1   5   5   65.57    2.82
   3  -5   5   20.90    1.06
  -3  -5  -5   18.20    1.01
   3  -5   5   21.92    1.42
  -3  -5  -5   18.83    1.22
   3   5   5   20.67    0.96
  -3   5  -5   20.60    1.08
  -3   5  -5   19.12    1.14
   3   5   5   22.11    1.08
  -3   5  -5   19.82    1.39
   3   5   5   22.11    1.44
  -3   5  -5   19.17    1.23
  -3   5  -5   19.01    0.96
   5  -5   5   17.76    1.12
  -5  -5  -5   16.52    1.28
  -5  -5  -5   18.00    1.00
   5  -5   5   18.21    1.50
  -5   5  -5   18.44    1.10
   5   5   5   17.42    1.47
  -5   5  -5   18.10    1.30
  -7  -5  -5    7.83    0.68
  -7  -5  -5    8.59    1.16
  -7   5  -5    7.54    0.82
   7   5   5    8.40    1.25
   6  -6  -5   20.92    1.64
  -6  -6   5   17.68    1.24
  -6   6   5   17.60    1.39
   6   6  -5   20.92    1.42
   4  -6  -5   16.16    1.32
  -4  -6   5   18.08    1.02
  -4  -6   5   17.49    1.02
   4   6  -5   15.79    1.12
  -4   6   5   16.39    0.73
  -4   6   5   15.94    1.13
   2  -6  -5   55.90    2.84
  -2  -6   5   48.14    2.35
   2  -6  -5   54.34    2.39
   2   6  -5   59.01    2.72
  -2   6   5   47.34    2.05
   2   6  -5   58.11    2.72
  -2   6   5   46.90    2.46
  -2   6   5   47.50    1.84
   0  -6  -5   69.46    2.88
   0  -6   5   77.36    3.33
   0  -6   5   77.94    2.80
   0  -6  -5   71.21    3.82
   0  -6   5   76.29    2.78
   0   6  -5   68.56    3.23
   0   6  -5   70.66    2.68
   0   6   5   77.56    3.37
   0   6   5   74.67    3.85
   0   6   5   75.83    2.92
   0   6   5   78.08    2.73
   0   6  -5   70.82    3.78
   0   6   5   78.42    3.29
  -2  -6  -5   54.95    2.24
  -2  -6  -5   58.36    2.99
   2  -6   5   53.57    2.99
   2  -6   5   53.60    2.27
   2  -6   5   55.62    2.64
  -2  -6  -5   55.90    2.66
   2   6   5   57.97    2.32
   2   6   5   51.61    2.58
  -2   6  -5   58.84    2.29
   2   6   5   53.17    2.15
   2   6   5   54.05    3.04
   2   6   5   53.23    3.25
  -2   6  -5   58.32    2.14
  -2   6  -5   58.32    2.59
  -2   6  -5   57.70    3.03
   2   6   5   54.73    3.06
   4  -6   5   34.71    2.13
  -4  -6  -5   32.35    1.90
   4  -6   5   32.83    1.61
  -4  -6  -5   32.15    1.52
   4   6   5   34.14    1.48
  -4   6  -5   32.50    1.59
   4   6   5   35.36    2.14
  -6  -6  -5   15.14    0.92
  -6  -6  -5   13.89    1.25
  -6   6  -5   14.11    1.03
   6   6   5   11.78    1.36
  -6   6  -5   14.85    1.01
   7  -7  -5    0.97    0.75
  -7  -7   5    0.29    0.53
   7   7  -5    0.13    0.55
  -7   7   5    0.26    0.61
  -5  -7   5    1.68    0.46
  -5  -7   5    0.66    0.41
   5  -7  -5    0.66    0.57
   5   7  -5    1.23    0.52
  -5   7   5    1.14    0.54
  -3  -7   5    2.41    0.42
   3  -7  -5    2.39    0.55
  -3   7   5    2.56    0.36
  -3   7   5    2.24    0.53
   3   7  -5    2.53    0.47
   1  -7  -5   25.44    1.59
   1  -7  -5   25.47    1.21
  -1  -7   5   24.68    1.37
  -1  -7   5   24.04    0.95
  -1   7   5   25.38    1.06
  -1   7   5   25.04    1.26
   1   7  -5   25.35    1.55
  -1   7   5   24.84    1.21
  -1   7   5   25.15    1.41
   1  -7   5    1.79    0.34
  -1  -7  -5    2.55    0.50
  -1  -7  -5    2.69    0.49
  -1  -7  -5    2.91    0.42
   1  -7   5    1.88    0.45
  -1   7  -5    2.47    0.38
  -1   7  -5    2.74    0.54
  -1   7  -5    3.50    0.39
   1   7   5    1.71    0.39
   1   7   5    2.39    0.37
   1   7   5    1.77    0.45
   1   7   5    1.57    0.37
   1   7   5    1.75    0.50
  -1   7  -5    2.46    0.42
   3  -7   5   24.89    1.32
  -3  -7  -5   25.34    1.56
   3  -7   5   26.81    1.57
  -3  -7  -5   25.72    1.28
  -3   7  -5   26.36    1.47
   3   7   5   26.04    1.34
   3   7   5   26.18    1.23
  -3   7  -5   25.62    1.21
   3   7   5   26.87    1.81
   3   7   5   25.53    1.79
  -3   7  -5   25.96    1.32
  -3   7  -5   27.20    1.79
   5  -7   5    1.67    0.52
  -5  -7  -5    2.78    0.66
  -5  -7  -5    1.94    0.46
  -5   7  -5    2.09    0.51
   5   7   5    2.22    0.74
  -7  -7  -5    2.35    0.45
  -7  -7  -5    1.32    0.73
  -7   7  -5    1.92    0.58
   7   7   5    2.70    0.97
   6  -8  -5    4.53    0.97
  -6  -8   5    3.68    0.68
  -6  -8   5    3.55    0.67
   6   8  -5    4.44    0.80
  -6   8   5    4.13    0.89
   4  -8  -5    4.47    0.85
  -4  -8   5    2.75    0.54
  -4   8   5    3.09    0.66
   4   8  -5    4.31    0.68
  -4   8   5    2.68    0.39
   4   8  -5    4.57    0.70
  -2  -8   5    0.33    0.35
   2  -8  -5    0.16    0.40
  -2   8   5    0.38    0.23
   2   8  -5    0.43    0.38
  -2   8   5    0.27    0.37
  -2   8   5    0.14    0.29
   0  -8   5    0.85    0.27
   0  -8  -5    0.33    0.36
   0  -8  -5    0.60    0.31
   0  -8   5    1.09    0.40
   0   8   5    0.90    0.36
   0   8  -5    0.14    0.37
   0   8   5    0.86    0.45
   0   8  -5    0.08    0.24
   0   8   5    0.92    0.33
   0   8   5    0.71    0.36
   0   8   5    0.53    0.29
   0   8  -5    0.39    0.29
   2  -8   5    0.19    0.36
  -2  -8  -5    0.07    0.31
  -2  -8  -5    0.31    0.40
   2  -8   5   -0.08    0.30
   2   8   5    0.00    0.43
  -2   8  -5   -0.16    0.32
  -2   8  -5   -0.19    0.30
  -2   8  -5    0.19    0.29
  -2   8  -5    0.31    0.43
   2   8   5    0.21    0.32
   2   8   5    0.54    0.33
  -4  -8  -5    3.45    0.72
   4  -8   5    4.49    0.64
  -4  -8  -5    4.22    0.57
   4   8   5    4.83    0.87
  -4   8  -5    3.52    0.61
   4   8   5    4.35    0.85
   4   8   5    4.13    0.57
  -6  -8  -5    2.32    0.51
  -6  -8  -5    3.65    0.87
  -6  -8  -5    2.38    0.73
   6   8   5    1.84    0.84
  -6   8  -5    2.44    0.61
   5  -9  -5   13.23    1.38
  -5  -9   5   13.12    1.09
   5   9  -5   12.97    1.24
  -5   9   5   13.11    1.24
  -5   9   5   12.56    0.73
   5   9  -5   13.24    1.22
   3  -9  -5   42.64    2.52
  -3  -9   5   39.81    2.09
  -3   9   5   39.42    2.23
   3   9  -5   41.09    2.39
  -3   9   5   39.48    1.79
   1  -9  -5   20.68    1.13
   1  -9  -5   21.15    1.51
  -1  -9   5   19.18    0.90
  -1  -9   5   20.99    1.33
   1   9  -5   21.68    1.21
   1   9  -5   20.98    1.46
  -1   9   5   19.37    1.16
  -1   9   5   20.33    1.00
  -1   9   5   19.71    1.30
   1  -9   5   25.40    1.25
  -1  -9  -5   24.79    1.33
   1  -9   5   27.18    1.57
   1   9   5   25.10    1.22
  -1   9  -5   24.85    1.76
   1   9   5   26.58    1.47
   1   9   5   26.09    1.35
  -1   9  -5   24.64    1.22
   1   9   5   25.96    1.78
  -1   9  -5   25.32    1.46
  -3  -9  -5   16.86    1.01
  -3  -9  -5   17.00    1.31
  -3   9  -5   17.08    0.96
   3   9   5   11.10    0.87
  -3   9  -5   16.17    1.10
  -3   9  -5   16.83    1.03
   3   9   5   11.16    1.27
  -5  -9  -5   14.41    0.96
  -5  -9  -5   13.89    1.34
   5  -9   5   14.60    1.14
  -5   9  -5   14.49    1.10
   5   9   5   14.94    1.54
   5   9   5   16.04    1.58
   6 -10  -5   30.08    2.31
  -6 -10   5   28.26    1.87
  -6  10   5   26.80    2.04
   6  10  -5   32.55    2.15
  -4 -10   5   13.85    1.16
   4 -10  -5   16.21    1.47
  -4  10   5   12.83    1.24
  -4  10   5   13.20    0.90
   4  10  -5   13.95    1.23
   2 -10  -5   39.59    2.39
  -2 -10   5   38.13    2.06
  -2  10   5   37.58    2.13
   2  10  -5   41.45    2.36
  -2  10   5   33.84    1.75
  -2  10   5   36.42    1.56
   0 -10  -5   32.48    1.57
   0 -10   5   31.05    1.82
   0 -10   5   32.29    1.44
   0  10  -5   31.94    1.68
   0  10   5   30.01    1.43
   0  10  -5   32.38    2.06
   0  10   5   29.63    1.57
   2 -10   5   39.67    2.24
   2 -10   5   37.56    1.84
  -2 -10  -5   41.00    1.90
   2  10   5   41.14    1.80
   2  10   5   40.85    2.58
  -2  10  -5   39.74    2.13
   2  10   5   41.45    1.95
  -2  10  -5   40.92    2.54
  -2  10  -5   41.18    1.78
   4 -10   5   19.84    1.36
  -4 -10  -5   23.09    1.66
  -4 -10  -5   22.62    1.25
  -4  10  -5   23.13    1.35
  -4  10  -5   23.05    1.23
   4  10   5   19.52    1.79
  -6 -10  -5   13.06    0.93
  -6 -10  -5   15.28    1.52
  -6  10  -5   13.91    1.13
   6  10   5   14.16    1.68
   6  10   5   14.59    1.69
  -5 -11   5   35.20    2.06
   5 -11  -5   34.87    2.53
  -5  11   5   33.40    1.56
   5  11  -5   32.67    2.27
  -5  11   5   34.92    2.24
  -3 -11   5   56.27    2.84
   3 -11  -5   51.27    3.36
  -3  11   5   57.43    2.41
   3  11  -5   51.38    3.20
  -3  11   5   57.60    2.13
  -3  11   5   57.39    2.95
  -1 -11   5   68.71    2.60
   1 -11  -5   70.78    2.91
  -1 -11   5   67.51    3.32
   1  11  -5   63.85    3.74
   1  11  -5   66.89    3.21
  -1  11   5   67.34    2.89
  -1  11   5   65.68    2.62
   1 -11   5   54.11    2.29
   1 -11   5   52.99    2.77
  -1 -11  -5   48.10    2.30
   1  11   5   50.55    2.21
  -1  11  -5   52.53    2.66
  -1  11  -5   54.42    2.22
  -1  11  -5   52.84    3.14
   1  11   5   53.62    2.40
  -3 -11  -5   41.89    2.04
   3 -11   5   46.10    2.13
  -3  11  -5   44.45    2.16
   3  11   5   46.66    2.02
  -3  11  -5   41.92    1.98
  -5 -11  -5   20.35    1.21
   5 -11   5   21.71    1.42
  -5  11  -5   19.37    1.38
  -4 -12   5   16.81    1.36
  -4  12   5   16.54    1.08
   4  12  -5   14.59    1.46
  -2 -12   5   13.21    1.20
  -2  12   5   13.67    1.06
   2  12  -5   11.49    1.29
  -2  12   5   13.38    0.86
   0 -12   5   35.54    2.10
   0 -12  -5   34.21    1.77
   0 -12   5   34.37    1.60
   0  12   5   35.03    1.63
   0  12   5   33.08    1.79
   0  12  -5   33.59    2.30
   0  12  -5   36.81    2.02
   2 -12   5   38.94    1.89
  -2 -12  -5   37.74    1.90
   2  12   5   39.63    1.84
  -2  12  -5   38.92    1.82
   4 -12   5   40.58    2.04
  -4 -12  -5   35.62    1.84
  -4  12  -5   40.04    2.05
  -4  12  -5   34.45    1.78
  -3 -13   5    8.17    1.00
  -3  13   5    7.20    0.64
   3  13  -5    8.81    1.14
  -3  13   5    6.06    0.78
  -1 -13   5   18.44    1.47
  -1 -13   5   16.78    0.89
   1 -13  -5   13.09    1.15
   1  13  -5   14.58    1.56
  -1  13   5   18.77    1.07
  -1  13   5   17.64    1.21
  -1 -13  -5    6.61    0.82
   1 -13   5    7.84    1.10
   1 -13   5    7.52    0.75
  -1  13  -5    8.19    1.25
   1  13   5    7.93    0.93
   1  13   5    8.24    0.82
   3 -13   5    9.25    0.99
  -3 -13  -5    9.56    0.91
  -3  13  -5    8.68    0.91
   3  13   5    8.10    0.90
  -4 -14   5    2.95    0.87
  -4  14   5    3.14    0.70
   4  14  -5    2.80    0.94
  -2 -14   5    3.17    0.84
  -2  14   5    3.61    0.71
   2  14  -5    2.31    0.92
  -2  14   5    3.48    0.55
   0 -14   5    2.12    0.51
   0 -14   5    2.54    0.78
   0 -14  -5    3.06    0.69
   0  14  -5    3.98    0.97
   0  14   5    2.73    0.68
   0  14   5    2.66    0.59
   2 -14   5    1.56    0.59
  -2 -14  -5    0.31    0.56
   2  14   5    0.54    0.56
  -2  14  -5    0.56    0.52
  -4 -14  -5    1.04    0.57
   4 -14   5    0.75    0.67
  -4  14  -5    1.83    0.63
  -4  14  -5    0.60    0.67
  -1 -15   5    2.76    0.84
  -1 -15   5    2.76    0.45
   1 -15  -5    2.07    0.74
   1  15  -5    2.96    0.94
  -1  15   5    2.67    0.61
  -1  15   5    2.54    0.77
  -1 -15  -5   -0.21    0.53
   1 -15   5   -0.21    0.49
   0 -16  -5    3.37    0.78
   0 -16   5    1.68    0.50
  -8   0   6   14.24    1.25
   8   0  -6   18.94    1.54
  -6   0   6    8.75    0.76
   4   0  -6   90.43    4.25
   4   0  -6   88.92    4.23
  -4   0   6   86.28    3.72
  -4   0   6   85.48    3.71
   0   0   6  158.69    5.63
   0   0  -6  154.00    7.52
   0   0  -6  155.32    7.51
   0   0   6  159.13    6.54
   0   0  -6  159.90    6.48
   0   0   6  163.33    5.62
   2   0   6   99.32    4.40
   2   0   6   99.66    3.83
  -2   0  -6  103.77    3.84
  -2   0  -6  103.97    4.44
   2   0   6  101.69    5.08
  -2   0  -6  104.62    3.85
   2   0   6  105.54    3.63
  -2   0  -6  102.58    5.08
   4   0   6   70.09    2.83
   4   0   6   71.66    3.01
  -4   0  -6   83.98    3.04
   4   0   6   71.47    4.01
  -4   0  -6   83.30    3.52
  -6   0  -6   76.10    3.74
   6   0   6   77.47    4.36
  -6   0  -6   79.82    3.17
   6   0   6   78.37    3.06
  -8   0  -6   13.12    0.91
  -7  -1   6   26.53    1.55
   7  -1  -6   27.91    1.85
   7   1  -6   26.22    1.76
  -7   1   6   26.91    1.57
   5  -1  -6   67.75    3.50
  -5  -1   6   71.11    2.98
  -5   1   6   71.63    3.03
   5   1  -6   60.84    3.38
   3  -1  -6  165.66    7.61
   3  -1  -6  155.14    7.61
  -3   1   6  161.74    6.64
  -3   1   6  162.98    6.66
  -1  -1   6  274.80   10.51
   1  -1  -6  246.99   12.12
  -1  -1   6  267.00   10.51
   1  -1  -6  241.56   12.13
  -1   1   6  262.27   10.56
   1  -1   6   62.79    2.31
   1  -1   6   65.31    2.88
  -1  -1  -6   67.83    2.50
  -1  -1  -6   70.87    3.34
   1  -1   6   63.54    2.48
   1   1   6   67.46    3.32
  -1   1  -6   66.88    3.31
   1   1   6   66.71    2.89
   1   1   6   63.09    2.49
   1   1   6   66.37    2.35
  -1   1  -6   66.46    2.34
  -1   1  -6   66.60    2.84
  -3  -1  -6  124.89    5.34
   3  -1   6  117.96    6.11
  -3  -1  -6  129.05    6.10
   3  -1   6  121.85    4.63
   3  -1   6  120.74    5.32
  -3  -1  -6  128.64    4.63
   3  -1   6  118.76    4.37
   3   1   6  119.22    4.62
  -3   1  -6  129.50    6.13
   3   1   6  118.06    6.12
  -3   1  -6  128.12    4.63
  -3   1  -6  130.76    4.63
   3   1   6  114.35    5.29
   3   1   6  118.38    4.37
  -3   1  -6  128.21    5.35
  -5  -1  -6   58.83    2.57
   5  -1   6   65.68    3.53
   5  -1   6   67.81    2.51
  -5  -1  -6   61.67    3.09
   5  -1   6   64.06    2.65
  -5   1  -6   58.34    2.57
   5   1   6   64.86    2.48
   5   1   6   66.93    3.56
  -5   1  -6   57.79    3.04
   7  -1   6   13.01    1.46
  -7  -1  -6   13.21    1.31
  -7  -1  -6   14.52    0.95
   7   1   6   12.30    1.41
  -7   1  -6   13.95    1.28
  -7   1  -6   13.09    0.93
   8  -2  -6    7.74    1.05
  -8  -2   6    6.13    0.81
   8   2  -6    7.89    1.03
  -8   2   6    5.97    0.88
  -6  -2   6   24.39    1.35
   6  -2  -6   24.26    1.64
   6   2  -6   25.57    1.54
  -6   2   6   24.11    1.43
   4  -2  -6   17.81    1.13
  -4  -2   6   17.49    0.86
  -4  -2   6   17.48    0.85
  -4   2   6   17.03    0.97
   4   2  -6   17.19    0.94
   4   2  -6   17.51    0.94
   2  -2  -6   12.48    0.67
   2  -2  -6   12.44    0.67
  -2   2   6    8.02    0.57
  -2   2   6    8.39    0.57
   0  -2  -6   80.04    3.75
   0  -2   6   72.57    3.24
   0   2   6   72.88    4.01
   0   2  -6   80.59    3.16
   0   2   6   73.91    2.60
   0   2  -6   83.48    3.73
   0   2  -6   82.25    3.72
   0   2   6   75.87    2.60
   0   2   6   71.11    3.27
   0   2   6   72.02    2.82
  -2  -2  -6   48.49    2.73
  -2  -2  -6   49.91    2.08
   2  -2   6   55.22    1.95
   2  -2   6   53.80    2.08
  -2  -2  -6   50.35    2.43
   2  -2   6   56.35    2.42
   2  -2   6   55.37    2.77
   2   2   6   54.81    2.10
  -2   2  -6   49.25    2.08
  -2   2  -6   50.52    2.36
   2   2   6   54.99    2.41
   2   2   6   54.15    2.77
   2   2   6   53.89    1.96
  -2   2  -6   52.38    2.43
  -2   2  -6   49.12    2.74
  -4  -2  -6    7.55    0.65
   4  -2   6    9.45    0.88
  -4  -2  -6    6.92    0.77
   4  -2   6   10.00    0.69
   4  -2   6    9.31    0.62
  -4   2  -6    6.52    0.62
  -4   2  -6    7.13    0.75
   4   2   6    9.89    0.93
   4   2   6    9.63    0.63
   4   2   6   10.12    0.69
  -4   2  -6    7.07    0.63
  -6  -2  -6   14.53    1.22
   6  -2   6   13.95    0.91
  -6  -2  -6   13.30    0.89
   6  -2   6   14.46    1.34
  -6   2  -6   13.60    0.93
  -6   2  -6   12.47    1.15
   6   2   6   14.34    1.40
  -8  -2  -6    2.07    0.48
  -8   2  -6    2.09    0.56
  -7  -3   6    5.57    0.70
   7  -3  -6    5.48    0.88
   7   3  -6    5.39    0.81
  -7   3   6    4.99    0.78
   5  -3  -6   11.30    0.95
  -5  -3   6    9.26    0.70
   5   3  -6   11.08    0.78
  -5   3   6    9.62    0.80
  -3  -3   6    8.04    0.44
   3  -3  -6    9.45    0.71
  -3  -3   6    7.98    0.43
   3  -3  -6    8.35    0.44
   3  -3  -6    9.39    0.70
  -3   3   6    8.40    0.62
  -1  -3   6   24.16    1.15
   1  -3  -6   26.28    1.40
   1  -3  -6   26.94    1.43
   1  -3  -6   27.87    1.17
  -1  -3   6   25.09    1.14
   1   3  -6   26.58    1.30
  -1   3   6   24.13    0.98
  -1   3   6   23.22    0.98
  -1   3   6   22.84    1.21
  -1   3   6   24.97    0.99
   1   3  -6   26.62    1.28
   1  -3   6   33.86    1.27
   1  -3   6   33.39    1.64
  -1  -3  -6   35.47    1.43
   1  -3   6   33.62    1.26
  -1  -3  -6   35.91    1.91
   1  -3   6   34.85    1.40
  -1   3  -6   35.49    1.33
  -1   3  -6   36.10    1.89
   1   3   6   35.61    1.94
   1   3   6   32.72    1.34
   1   3   6   32.93    1.64
  -1   3  -6   35.04    1.42
   1   3   6   35.91    1.94
  -1   3  -6   34.39    1.59
   1   3   6   33.93    1.46
   3  -3   6   64.33    2.96
   3  -3   6   64.78    3.39
  -3  -3  -6   62.20    2.54
  -3  -3  -6   65.13    3.37
   3  -3   6   64.85    2.40
   3  -3   6   66.12    2.57
   3   3   6   63.70    2.40
  -3   3  -6   61.58    2.54
   3   3   6   64.37    2.56
   3   3   6   63.39    3.39
  -3   3  -6   61.96    3.35
  -3   3  -6   61.75    2.94
   3   3   6   66.15    2.95
  -5  -3  -6    2.42    0.58
   5  -3   6    2.25    0.50
   5  -3   6    2.91    0.46
   5  -3   6    2.04    0.63
  -5  -3  -6    1.70    0.43
  -5   3  -6    2.79    0.49
  -5   3  -6    2.17    0.47
   5   3   6    2.51    0.64
   5   3   6    2.46    0.43
  -5   3  -6    2.22    0.59
  -7  -3  -6   10.91    0.85
  -7  -3  -6   11.43    1.16
  -7   3  -6   11.13    0.89
   7   3   6    9.57    1.32
  -6  -4   6    0.82    0.40
   6  -4  -6    0.40    0.49
   6   4  -6    1.04    0.45
  -6   4   6    0.61    0.46
   4  -4  -6    0.92    0.42
  -4  -4   6    0.77    0.24
   4   4  -6    0.73    0.27
  -4   4   6    0.73    0.36
   4   4  -6    0.73    0.26
  -2  -4   6    1.31    0.21
   2  -4  -6    0.93    0.30
   2  -4  -6    0.69    0.30
  -2  -4   6    1.26    0.20
   2  -4  -6    0.89    0.22
  -2   4   6    1.39    0.15
  -2   4   6    1.47    0.31
   2   4  -6    0.99    0.19
   2   4  -6    0.75    0.18
  -2   4   6    1.46    0.15
   0  -4   6   10.53    0.45
   0  -4   6   10.13    0.44
   0  -4  -6    8.92    0.74
   0  -4  -6    8.96    0.56
   0  -4   6   10.60    0.64
   0   4   6   10.41    0.50
   0   4   6   10.25    0.78
   0   4  -6    8.97    0.56
   0   4  -6    9.63    0.69
   0   4   6    9.13    0.55
   0   4   6   10.51    0.68
   0   4  -6    9.34    0.72
   0   4   6   10.25    0.59
   2  -4   6   22.07    1.40
  -2  -4  -6   22.40    1.25
  -2  -4  -6   23.01    1.42
   2  -4   6   21.08    0.95
   2  -4   6   21.35    1.05
   2  -4   6   20.77    1.22
  -2  -4  -6   22.79    1.06
  -2   4  -6   24.43    1.00
   2   4   6   20.04    1.40
  -2   4  -6   23.78    1.07
  -2   4  -6   23.53    1.42
   2   4   6   21.06    0.99
  -2   4  -6   21.99    1.21
   2   4   6   21.51    1.24
  -2   4  -6   23.65    1.20
   2   4   6   21.56    1.08
  -4  -4  -6    9.49    0.86
   4  -4   6    8.81    0.69
   4  -4   6    8.92    0.97
  -4  -4  -6    8.33    0.67
  -4   4  -6    7.32    0.77
   4   4   6    9.08    0.71
  -4   4  -6    8.43    0.70
   4   4   6    9.16    0.65
   4   4   6    8.05    0.93
  -6  -4  -6    4.24    0.79
  -6  -4  -6    4.16    0.56
  -6   4  -6    5.16    0.64
   6   4   6    5.42    0.96
  -8  -4  -6    1.03    0.42
  -8   4  -6    1.31    0.54
  -7  -5   6    7.63    0.81
   7  -5  -6    7.45    1.11
  -7   5   6    7.66    0.98
   7   5  -6    9.01    1.06
   5  -5  -6   13.78    1.17
  -5  -5   6   12.24    0.86
  -5   5   6   12.38    1.06
   5   5  -6   14.86    1.02
   3  -5  -6   32.49    1.95
  -3  -5   6   33.82    1.54
  -3  -5   6   33.46    1.53
   3   5  -6   31.57    1.71
  -3   5   6   34.72    1.72
   3   5  -6   31.71    1.72
  -3   5   6   33.21    1.21
  -1  -5   6    3.68    0.41
  -1   5   6    3.75    0.27
  -1   5   6    3.96    0.50
  -1   5   6    4.02    0.37
  -1   5   6    3.36    0.25
  -1  -5  -6   21.23    1.32
   1  -5   6   20.69    0.85
   1  -5   6   20.10    0.96
   1  -5   6   20.80    1.17
   1  -5   6   20.91    0.85
  -1  -5  -6   22.43    1.03
  -1  -5  -6   22.18    1.23
  -1   5  -6   21.77    1.13
  -1   5  -6   21.42    1.33
   1   5   6   19.83    1.36
   1   5   6   19.60    1.01
  -1   5  -6   21.71    0.93
   1   5   6   21.37    1.49
   1   5   6   20.67    0.95
   1   5   6   21.30    1.18
  -1   5  -6   22.44    1.01
  -3  -5  -6    2.91    0.44
   3  -5   6    3.96    0.56
  -3  -5  -6    2.80    0.53
   3  -5   6    3.76    0.48
   3  -5   6    3.92    0.65
   3   5   6    4.21    0.65
  -3   5  -6    2.77    0.46
   3   5   6    3.46    0.46
  -3   5  -6    2.69    0.56
  -3   5  -6    2.96    0.41
   3   5   6    3.80    0.43
  -3   5  -6    2.97    0.45
  -5  -5  -6    1.05    0.42
  -5  -5  -6    1.85    0.58
   5  -5   6    3.34    0.58
  -5   5  -6    2.00    0.49
   5   5   6    3.57    0.50
   5   5   6    3.29    0.76
  -7  -5  -6    3.72    0.54
  -7  -5  -6    3.89    0.87
   7   5   6    3.09    0.96
  -7   5  -6    3.45    0.65
   6  -6  -6   22.42    1.67
  -6  -6   6   17.63    1.22
  -6   6   6   18.05    1.40
   6   6  -6   21.70    1.42
   4  -6  -6   29.40    1.82
  -4  -6   6   26.75    1.40
  -4  -6   6   26.01    1.39
  -4   6   6   26.90    1.61
   4   6  -6   29.40    1.61
  -2  -6   6   69.45    3.21
   2  -6  -6   78.88    3.83
  -2   6   6   70.91    3.34
  -2   6   6   70.53    2.78
   2   6  -6   76.65    3.67
   0  -6  -6  104.57    3.80
   0  -6  -6   95.29    4.97
   0  -6   6   99.54    3.64
   0  -6   6   96.63    4.32
   0  -6   6   98.52    3.64
   0   6   6  100.10    4.38
   0   6  -6  102.20    4.97
   0   6   6  100.59    4.28
   0   6   6   97.54    3.79
   0   6   6   96.05    3.54
   0   6   6   97.27    5.01
   0   6  -6  102.79    3.53
   0   6  -6  100.32    4.26
  -2  -6  -6   73.20    2.94
   2  -6   6   77.08    2.94
  -2  -6  -6   71.30    3.86
  -2  -6  -6   71.79    3.43
   2  -6   6   76.32    3.42
  -2   6  -6   70.64    2.75
   2   6   6   74.26    2.96
  -2   6  -6   72.23    3.34
   2   6   6   77.02    2.81
   2   6   6   76.04    3.40
   2   6   6   77.89    3.94
  -2   6  -6   73.01    2.94
   2   6   6   76.62    4.21
  -2   6  -6   72.14    3.89
  -4  -6  -6   44.50    1.92
   4  -6   6   42.13    1.98
  -4  -6  -6   45.35    2.34
  -4   6  -6   43.04    1.97
   4   6   6   43.54    2.63
   4   6   6   42.19    1.83
  -6  -6  -6   20.90    1.14
  -6  -6  -6   22.27    1.62
   6   6   6   19.11    1.78
  -6   6  -6   20.97    1.29
  -6   6  -6   21.01    1.27
   7  -7  -6   13.84    1.53
  -7  -7   6   14.80    1.16
   7   7  -6   13.51    1.27
  -7   7   6   14.73    1.30
  -5  -7   6   45.55    2.20
  -5  -7   6   45.38    2.20
   5  -7  -6   45.21    2.77
  -5   7   6   43.58    2.40
   5   7  -6   42.55    2.47
   3  -7  -6   52.34    2.90
  -3  -7   6   48.18    2.35
   3   7  -6   53.83    2.72
  -3   7   6   50.20    2.53
  -3   7   6   49.51    2.01
   1  -7  -6  126.73    4.84
   1  -7  -6  128.46    6.44
  -1  -7   6  129.89    5.52
  -1   7   6  126.67    4.49
  -1   7   6  127.46    5.60
   1   7  -6  123.44    6.31
  -1   7   6  136.04    4.85
   1  -7   6   96.58    3.59
  -1  -7  -6   92.22    4.23
   1  -7   6   92.44    3.30
  -1  -7  -6   95.82    4.85
   1  -7   6   94.00    4.23
  -1  -7  -6   91.31    3.62
   1   7   6   94.30    3.46
   1   7   6   93.21    4.16
   1   7   6   94.80    4.24
   1   7   6   91.65    4.86
  -1   7  -6   93.95    4.16
  -1   7  -6   96.77    4.84
  -1   7  -6   96.03    3.43
   1   7   6   94.27    3.69
   3  -7   6  130.28    4.93
  -3  -7  -6  125.41    5.72
  -3  -7  -6  121.67    4.88
   3  -7   6  133.35    5.71
   3   7   6  133.38    6.61
  -3   7  -6  123.47    5.60
   3   7   6  129.25    4.66
   3   7   6  130.97    4.95
   3   7   6  134.50    6.61
  -3   7  -6  124.92    4.93
  -3   7  -6  124.55    6.51
  -3   7  -6  126.71    4.64
  -5  -7  -6   40.26    2.27
   5  -7   6   38.46    1.93
  -5  -7  -6   40.02    1.82
  -5  -7  -6   41.31    2.28
  -5   7  -6   37.90    1.89
   5   7   6   37.93    2.54
  -7  -7  -6   22.44    1.80
  -7  -7  -6   21.68    1.19
  -7   7  -6   22.57    1.40
   6  -8  -6   33.03    2.50
  -6  -8   6   41.67    2.02
  -6   8   6   38.50    2.22
   6   8  -6   32.29    2.22
   4  -8  -6   38.97    2.53
  -4  -8   6   43.55    2.08
   4   8  -6   38.92    2.31
  -4   8   6   41.77    2.27
  -4   8   6   40.99    1.65
  -2  -8   6   77.08    3.45
   2  -8  -6   70.44    4.04
  -2   8   6   77.71    2.70
  -2   8   6   76.68    3.57
  -2   8   6   80.41    3.01
   2   8  -6   71.61    3.93
   0  -8  -6  118.12    5.89
   0  -8  -6  116.88    4.45
   0  -8   6  115.82    5.11
   0  -8   6  118.84    4.29
   0   8  -6  115.91    5.83
   0   8   6  112.88    4.45
   0   8   6  116.42    5.15
   0   8   6  115.46    4.18
   0   8  -6  112.44    5.02
   2  -8   6   49.13    2.02
   2  -8   6   50.99    2.44
  -2  -8  -6   43.03    2.05
  -2  -8  -6   43.61    2.43
   2   8   6   48.68    1.95
  -2   8  -6   43.98    2.32
  -2   8  -6   42.47    2.70
  -2   8  -6   43.44    2.04
   2   8   6   52.95    2.12
   2   8   6   53.76    2.82
  -2   8  -6   44.82    1.93
   4  -8   6   27.75    1.51
  -4  -8  -6   27.64    1.43
  -4  -8  -6   27.64    1.79
   4   8   6   27.93    2.04
  -4   8  -6   28.22    1.53
   4   8   6   28.90    2.06
   4   8   6   28.41    1.41
  -6  -8  -6   19.39    1.68
  -6  -8  -6   18.23    1.57
  -6  -8  -6   19.29    1.15
  -6   8  -6   18.93    1.29
   6   8   6   21.46    1.78
   5  -9  -6   15.97    1.50
  -5  -9   6   16.74    1.24
   5   9  -6   17.01    1.35
  -5   9   6   15.27    0.74
  -5   9   6   16.31    1.41
   3  -9  -6   32.13    2.08
  -3  -9   6   29.19    1.68
  -3   9   6   30.07    1.42
  -3   9   6   28.01    1.80
   3   9  -6   31.44    1.92
   1  -9  -6   47.73    2.88
   1  -9  -6   52.74    2.23
  -1  -9   6   50.37    2.51
   1   9  -6   51.50    2.41
  -1   9   6   50.44    1.99
  -1   9   6   49.47    2.55
   1   9  -6   51.21    2.85
  -1   9   6   49.70    2.21
  -1  -9  -6   23.71    1.25
   1  -9   6   23.53    1.49
   1  -9   6   23.54    1.16
   1  -9   6   21.77    0.97
   1   9   6   20.68    1.24
  -1   9  -6   24.15    1.16
   1   9   6   23.57    1.40
  -1   9  -6   22.68    1.64
   1   9   6   23.38    1.17
  -1   9  -6   24.33    1.40
  -3  -9  -6   84.75    3.34
   3  -9   6   74.77    3.33
   3   9   6   77.90    3.38
   3   9   6   80.29    4.52
  -3   9  -6   85.33    3.18
  -3   9  -6   87.23    3.41
  -3   9  -6   85.96    3.82
   3   9   6   78.80    3.18
  -5  -9  -6   26.92    1.89
   5  -9   6   26.53    1.56
  -5  -9  -6   24.06    1.39
  -5   9  -6   24.99    1.53
   5   9   6   28.00    2.13
   5   9   6   28.22    2.15
  -6 -10   6    3.88    0.78
   6 -10  -6    6.29    1.22
   6  10  -6    6.87    1.04
  -6  10   6    3.90    0.90
  -4 -10   6    7.99    0.87
   4 -10  -6    7.26    1.16
   4  10  -6    8.19    0.99
  -4  10   6    7.95    0.69
  -4  10   6    8.17    1.04
   2 -10  -6    6.99    0.97
  -2 -10   6    4.85    0.71
  -2  10   6    5.06    0.63
  -2  10   6    5.96    0.84
  -2  10   6    5.69    0.51
   2  10  -6    6.60    0.88
   0 -10   6    1.98    0.37
   0 -10  -6    2.34    0.49
   0 -10   6    2.05    0.56
   0  10   6    1.74    0.42
   0  10   6    1.97    0.49
   0  10  -6    2.05    0.47
   0  10  -6    2.68    0.67
   2 -10   6    3.38    0.56
  -2 -10  -6    2.01    0.50
   2 -10   6    3.33    0.64
   2  10   6    3.45    0.60
   2  10   6    3.61    0.55
  -2  10  -6    2.80    0.52
  -2  10  -6    1.92    0.53
   2  10   6    3.35    0.61
  -2  10  -6    2.15    0.67
  -4 -10  -6    4.96    0.68
   4 -10   6    1.85    0.56
   4  10   6    2.74    0.56
  -4  10  -6    3.97    0.68
  -4  10  -6    3.38    0.59
  -6 -10  -6    5.62    0.71
  -6  10  -6    5.85    0.86
  -5 -11   6    0.43    0.58
   5 -11  -6    0.49    0.77
  -5  11   6    0.21    0.34
   5  11  -6    0.49    0.64
  -5  11   6   -0.20    0.63
  -3 -11   6    2.90    0.65
   3 -11  -6    2.89    0.85
   3  11  -6    2.30    0.74
  -3  11   6    2.69    0.75
  -3  11   6    2.21    0.50
  -1 -11   6    4.48    0.41
  -1 -11   6    4.93    0.78
  -1  11   6    4.32    0.54
   1  11  -6    4.10    0.83
  -1  11   6    4.35    0.64
   1  11  -6    4.50    0.67
   1 -11   6    1.91    0.29
   1 -11   6    1.93    0.64
  -1 -11  -6    2.49    0.54
   1 -11   6    2.15    0.46
   1  11   6    2.51    0.57
  -1  11  -6    1.70    0.69
  -1  11  -6    2.42    0.56
   1  11   6    2.63    0.51
   3 -11   6    1.31    0.52
  -3 -11  -6    0.71    0.48
   3  11   6    1.19    0.46
  -3  11  -6    1.00    0.48
   5 -11   6    1.70    0.69
  -5 -11  -6    0.79    0.49
  -5  11  -6    0.70    0.57
  -4 -12   6    7.87    0.96
  -4  12   6    7.62    0.76
   4  12  -6    8.26    1.16
  -4  12   6    8.38    1.15
  -2 -12   6   33.74    1.98
  -2  12   6   34.22    1.70
   2  12  -6   32.37    2.23
  -2  12   6   30.47    1.43
   0 -12   6    2.56    0.69
   0 -12  -6    4.25    0.66
   0 -12   6    2.50    0.44
   0  12   6    2.61    0.54
   0  12  -6    3.12    0.81
   0  12   6    2.57    0.60
  -2 -12  -6   11.06    0.92
   2 -12   6   10.19    0.91
   2  12   6   10.20    0.99
  -2  12  -6   10.47    0.88
  -2  12  -6   10.84    1.02
   2  12   6    9.50    0.88
   4 -12   6    4.46    0.78
  -4 -12  -6    6.00    0.74
  -4  12  -6    6.52    0.89
   4  12   6    3.97    0.68
  -4  12  -6    7.15    0.80
  -3 -13   6    3.82    0.84
   3  13  -6    5.27    1.04
  -3  13   6    3.22    0.64
  -3  13   6    3.91    0.48
  -1 -13   6    7.80    0.52
  -1 -13   6    7.44    1.02
  -1  13   6    6.42    0.85
  -1  13   6    7.47    0.74
   1  13  -6    6.71    1.11
  -1 -13  -6   11.92    1.01
   1 -13   6   10.43    1.19
   1 -13   6   11.49    0.88
   1  13   6   11.60    0.94
  -1  13  -6   11.46    1.38
   1  13   6   12.76    1.08
   3 -13   6    6.53    0.83
  -3 -13  -6    6.92    0.85
   3  13   6    7.26    0.85
  -3  13  -6    7.60    0.88
  -2 -14   6   12.67    1.32
   2  14  -6    9.82    1.38
  -2  14   6   12.64    1.10
  -2  14   6   12.27    0.87
   0 -14  -6   24.19    1.57
   0 -14   6   25.13    1.28
   0 -14   6   28.70    1.90
   0  14   6   25.31    1.41
   0  14  -6   24.83    2.07
   0  14   6   25.41    1.57
  -2 -14  -6    9.24    0.97
   2 -14   6   10.99    0.97
   2  14   6   10.22    0.93
  -2  14  -6   10.04    0.99
  -1 -15   6    1.85    0.83
  -1  15   6    2.51    0.73
  -1  15   6    2.53    0.60
   1  15  -6    4.11    1.02
  -1 -15  -6   17.19    1.28
   1 -15   6   16.14    1.12
   1  15   6   17.33    1.21
   1  15   6   18.66    1.41
   8   0  -7   -0.44    0.56
  -8   0   7   -0.37    0.50
   6   0  -7   -0.03    0.37
  -6   0   7    0.18    0.33
  -4   0   7    0.12    0.18
   4   0  -7   -0.11    0.17
   4   0  -7    0.09    0.19
  -4   0   7    0.03    0.19
  -2   0   7    0.04    0.09
   0   0  -7   -0.06    0.16
   0   0  -7    0.09    0.11
   0   0   7    0.06    0.08
   0   0   7   -0.03    0.15
   0   0  -7   -0.01    0.16
   0   0   7    0.01    0.07
  -2   0  -7    0.02    0.19
   2   0   7    0.00    0.18
   2   0   7   -0.09    0.15
  -2   0  -7    0.00    0.18
  -2   0  -7    0.14    0.27
   2   0   7    0.12    0.23
   2   0   7    0.04    0.22
  -2   0  -7    0.03    0.20
   4   0   7   -0.02    0.27
  -4   0  -7   -0.13    0.34
   4   0   7    0.23    0.26
  -4   0  -7    0.10    0.29
   4   0   7    0.04    0.36
   6   0   7    0.01    0.36
  -6   0  -7   -0.09    0.46
   6   0   7   -0.17    0.56
  -6   0  -7   -0.17    0.38
  -8   0  -7    0.09    0.47
   7  -1  -7    2.60    0.66
  -7  -1   7    3.14    0.57
  -7   1   7    3.31    0.62
   7   1  -7    2.24    0.60
   5  -1  -7    8.48    0.73
  -5  -1   7    7.20    0.60
   5   1  -7    9.44    0.68
  -5   1   7    7.67    0.67
   3  -1  -7    9.02    0.56
   3  -1  -7    9.32    0.56
  -3   1   7    8.51    0.52
  -3   1   7    8.30    0.53
  -1  -1   7    6.50    0.35
  -1  -1   7    5.92    0.34
   1  -1  -7    4.43    0.39
   1  -1  -7    4.71    0.42
   1   1  -7    4.70    0.34
  -1   1   7    6.39    0.39
   1   1  -7    5.02    0.36
  -1   1   7    6.21    0.41
   1  -1   7   13.68    0.54
   1  -1   7   13.23    0.64
  -1  -1  -7   12.77    0.66
  -1  -1  -7   11.35    0.84
   1  -1   7   13.82    0.56
   1  -1   7   13.93    0.79
  -1   1  -7   12.56    0.72
   1   1   7   13.36    0.78
   1   1   7   12.91    0.86
  -1   1  -7   12.36    0.59
  -1   1  -7   12.18    0.84
   1   1   7   13.26    0.67
   1   1   7   12.89    0.59
   3  -1   7   29.08    1.81
   3  -1   7   28.60    1.56
   3  -1   7   29.17    1.25
  -3  -1  -7   30.57    1.36
  -3  -1  -7   30.91    1.78
   3  -1   7   29.14    1.36
   3   1   7   28.23    1.78
  -3   1  -7   29.18    1.56
  -3   1  -7   31.12    1.81
   3   1   7   27.70    1.54
  -3   1  -7   30.42    1.35
   3   1   7   28.85    1.27
  -3   1  -7   31.33    1.36
   3   1   7   27.60    1.34
   5  -1   7   10.00    0.75
  -5  -1  -7   11.27    0.97
   5  -1   7    9.80    0.82
  -5  -1  -7   10.08    0.78
   5  -1   7   10.46    1.07
   5   1   7   10.00    0.75
   5   1   7    9.46    1.09
   5   1   7   10.00    0.82
  -5   1  -7   11.89    1.04
  -5   1  -7   11.69    0.81
  -7  -1  -7   13.01    0.94
  -7   1  -7   14.35    1.02
  -8  -2   7    6.02    0.78
   8  -2  -7    6.32    1.02
   8   2  -7    5.59    0.87
  -8   2   7    6.65    0.90
   6  -2  -7   21.76    1.50
  -6  -2   7   22.53    1.23
   6   2  -7   21.78    1.38
  -6   2   7   22.56    1.31
   4  -2  -7   37.27    1.96
  -4  -2   7   35.67    1.58
  -4  -2   7   37.23    1.59
  -4   2   7   36.22    1.75
   2  -2  -7  215.68   10.22
   2  -2  -7  215.99   10.21
  -2   2   7  220.29    8.91
  -2   2   7  213.15    8.91
   0  -2   7   52.38    2.21
   0  -2  -7   46.66    2.56
   0   2   7   53.55    1.89
   0   2   7   52.88    1.92
   0   2   7   50.01    2.74
   0   2  -7   48.45    2.53
   0   2  -7   46.48    2.12
   0   2  -7   49.98    2.54
   0   2   7   52.90    2.26
  -2  -2  -7   32.92    1.39
  -2  -2  -7   33.84    1.88
   2  -2   7   32.30    1.39
   2  -2   7   32.24    1.85
   2  -2   7   32.66    1.29
  -2  -2  -7   32.13    1.64
   2   2   7   31.99    1.87
  -2   2  -7   34.10    1.58
  -2   2  -7   31.61    1.83
   2   2   7   31.17    1.30
  -2   2  -7   32.37    1.39
   2   2   7   31.30    1.62
   2   2   7   32.75    1.43
   4  -2   7   31.84    2.07
  -4  -2  -7   33.91    1.54
   4  -2   7   32.27    1.45
  -4  -2  -7   34.38    1.82
   4  -2   7   32.46    1.57
  -4   2  -7   36.62    1.59
  -4   2  -7   38.13    1.85
  -4   2  -7   35.70    1.58
   4   2   7   31.85    2.08
   4   2   7   31.14    1.55
   4   2   7   32.82    1.47
   6  -2   7   12.75    0.88
  -6  -2  -7   11.16    1.12
  -6  -2  -7   11.08    0.85
   6   2   7   12.21    0.86
  -6   2  -7    9.65    0.88
   6   2   7   11.96    1.29
  -8  -2  -7   12.86    0.94
  -8   2  -7   14.11    1.02
   7  -3  -7   21.23    1.61
  -7  -3   7   18.92    1.24
  -7   3   7   18.81    1.35
   7   3  -7   21.68    1.46
  -5  -3   7   46.67    2.24
   5  -3  -7   54.80    2.79
   5   3  -7   51.69    2.54
  -5   3   7   47.38    2.42
   3  -3  -7   50.05    2.53
  -3   3   7   46.94    2.22
  -1  -3   7  186.29    7.97
   1  -3  -7  203.02    9.30
   1  -3  -7  198.62    8.01
   1  -3  -7  200.69    9.26
  -1  -3   7  187.02    7.98
  -1   3   7  188.57    8.08
  -1   3   7  187.65    6.90
   1   3  -7  201.88    9.16
   1   3  -7  203.35    9.14
  -1   3   7  187.06    6.90
  -1  -3  -7  174.50    6.47
   1  -3   7  176.90    7.43
  -1  -3  -7  170.38    8.54
   1  -3   7  177.12    6.41
   1  -3   7  180.11    6.01
   1  -3   7  167.38    6.01
   1   3   7  180.60    7.46
  -1   3  -7  175.32    7.40
   1   3   7  192.23    8.61
  -1   3  -7  173.95    6.10
  -1   3  -7  179.00    6.46
  -1   3  -7  171.99    8.53
   1   3   7  190.39    8.60
   1   3   7  177.58    6.12
   1   3   7  175.69    6.48
   3  -3   7   70.54    3.67
   3  -3   7   68.92    3.21
  -3  -3  -7   69.83    3.67
   3  -3   7   74.22    2.63
   3  -3   7   70.18    2.78
  -3  -3  -7   69.85    2.79
  -3  -3  -7   67.46    3.23
   3   3   7   70.52    3.22
   3   3   7   69.97    2.79
   3   3   7   67.30    2.62
  -3   3  -7   69.74    3.22
  -3   3  -7   67.65    3.66
   3   3   7   71.00    3.71
  -3   3  -7   72.25    2.79
  -3   3  -7   70.01    3.15
   5  -3   7   47.17    2.09
  -5  -3  -7   51.98    2.66
   5  -3   7   48.67    2.25
  -5  -3  -7   52.48    2.21
  -5   3  -7   52.31    2.24
   5   3   7   51.56    3.04
   5   3   7   50.80    2.14
  -5   3  -7   52.08    2.25
   7  -3   7   24.47    1.43
  -7  -3  -7   26.72    1.39
  -7   3  -7   24.47    1.39
  -6  -4   7   27.44    1.44
   6  -4  -7   27.96    1.90
   6   4  -7   26.66    1.64
  -6   4   7   27.25    1.64
  -4  -4   7   80.94    3.37
   4  -4  -7   80.63    4.09
  -4  -4   7   78.53    3.36
   4   4  -7   79.35    3.83
  -4   4   7   79.53    3.58
   4   4  -7   77.99    3.83
  -2  -4   7  112.37    4.63
   2  -4  -7  112.12    4.70
   2  -4  -7  108.80    5.48
  -2  -4   7  111.99    4.64
  -2   4   7  113.07    4.80
   2   4  -7  111.76    5.28
   2   4  -7  111.36    5.30
   0  -4   7   56.48    2.56
   0  -4  -7   57.82    2.99
   0   4   7   55.43    2.24
   0   4  -7   61.90    2.95
   0   4   7   57.29    2.46
   0   4  -7   57.17    2.49
   0   4   7   57.98    2.63
   0   4  -7   56.50    2.92
   0   4   7   56.73    2.06
   2  -4   7  118.14    4.51
  -2  -4  -7  123.06    5.99
  -2  -4  -7  123.35    5.26
   2  -4   7  119.00    4.24
   2  -4   7  117.18    5.95
   2  -4   7  116.79    5.21
  -2  -4  -7  124.18    5.27
  -2  -4  -7  119.85    4.52
  -2   4  -7  121.71    5.99
   2   4   7  121.02    5.24
  -2   4  -7  119.78    4.52
   2   4   7  119.29    4.56
   2   4   7  119.33    6.03
   2   4   7  119.83    4.29
  -2   4  -7  124.05    4.27
  -2   4  -7  121.86    5.18
   4  -4   7   50.24    1.96
   4  -4   7   50.56    2.12
  -4  -4  -7   45.20    2.44
  -4  -4  -7   43.10    2.06
   4   4   7   49.20    2.10
  -4   4  -7   42.31    2.05
   4   4   7   49.81    1.96
   4   4   7   51.29    2.80
   6  -4   7   31.24    1.53
  -6  -4  -7   32.47    1.58
  -6  -4  -7   32.19    1.95
  -6   4  -7   28.72    1.58
   6   4   7   29.19    2.19
  -7  -5   7   14.40    1.11
   7  -5  -7   17.09    1.55
   7   5  -7   17.54    1.36
  -7   5   7   15.32    1.32
   5  -5  -7   91.92    5.04
  -5  -5   7  101.36    4.18
  -5   5   7   99.90    4.41
   5   5  -7   93.60    4.78
   3  -5  -7   21.30    1.55
  -3  -5   7   29.24    1.22
  -3  -5   7   27.35    1.20
  -3   5   7   30.42    1.45
   3   5  -7   21.29    1.33
   3   5  -7   22.13    1.34
  -1  -5   7   46.77    2.10
   1  -5  -7   46.74    2.14
  -1  -5   7   45.24    2.11
   1  -5  -7   48.07    2.52
   1   5  -7   47.09    2.41
   1   5  -7   49.01    2.39
  -1   5   7   46.42    1.61
  -1   5   7   45.83    1.84
  -1   5   7   42.80    2.19
   1  -5   7  116.14    4.11
  -1  -5  -7  122.27    5.97
  -1  -5  -7  116.04    5.21
   1  -5   7  119.97    4.43
   1  -5   7  120.89    4.11
   1  -5   7  119.91    5.19
  -1  -5  -7  115.01    4.48
   1   5   7  119.74    4.53
  -1   5  -7  118.77    5.93
   1   5   7  120.03    5.99
   1   5   7  121.48    5.15
  -1   5  -7  123.22    4.24
   1   5   7  122.15    4.27
   1   5   7  123.81    5.22
  -1   5  -7  122.19    4.49
  -1   5  -7  121.29    5.13
   1   5   7  118.25    6.39
   3  -5   7   22.90    1.20
  -3  -5  -7   22.51    1.42
   3  -5   7   23.11    1.41
   3  -5   7   22.17    1.07
  -3  -5  -7   24.02    1.18
   3   5   7   22.44    1.60
  -3   5  -7   23.88    1.20
   3   5   7   23.60    1.21
  -3   5  -7   24.44    1.34
   3   5   7   22.80    1.12
  -3   5  -7   23.81    1.61
   5  -5   7   36.09    1.78
  -5  -5  -7   33.83    1.69
   5  -5   7   36.33    1.65
  -5  -5  -7   36.20    2.13
  -5   5  -7   34.48    1.75
   5   5   7   37.43    2.37
   5   5   7   38.01    1.65
  -7  -5  -7    6.27    0.72
   7  -5   7    8.80    0.90
  -7   5  -7    7.08    0.86
   6  -6  -7    4.19    0.89
  -6  -6   7    5.90    0.68
   6   6  -7    4.48    0.69
  -6   6   7    5.89    0.84
  -4  -6   7   19.56    1.14
   4  -6  -7   22.75    1.51
   4   6  -7   23.77    1.32
  -4   6   7   20.43    1.34
   2  -6  -7   23.09    1.54
  -2  -6   7   25.22    1.25
  -2   6   7   24.71    1.38
  -2   6   7   24.97    1.05
   2   6  -7   21.12    1.37
   0  -6  -7   15.92    1.19
   0  -6  -7   16.89    0.92
   0  -6   7   17.19    0.73
   0  -6   7   17.35    1.03
   0  -6   7   16.92    0.73
   0   6   7   17.60    0.94
   0   6  -7   15.97    0.94
   0   6   7   17.65    1.10
   0   6   7   16.96    0.80
   0   6   7   17.16    0.93
   0   6  -7   16.42    1.14
   2  -6   7   47.34    2.08
   2  -6   7   51.24    2.49
  -2  -6  -7   54.15    2.14
  -2  -6  -7   51.20    2.49
  -2  -6  -7   53.79    2.84
   2  -6   7   47.38    1.91
  -2   6  -7   53.38    2.83
  -2   6  -7   54.65    2.01
  -2   6  -7   50.22    2.39
   2   6   7   48.48    2.01
   2   6   7   47.58    2.83
   2   6   7   48.33    2.44
  -2   6  -7   54.85    2.15
   2   6   7   47.77    2.14
   2   6   7   45.31    3.02
  -4  -6  -7   59.90    2.54
   4  -6   7   61.35    2.58
  -4  -6  -7   60.66    3.02
  -4  -6  -7   54.99    2.95
   4   6   7   60.84    3.44
  -4   6  -7   61.64    2.59
   4   6   7   60.25    2.40
   4   6   7   58.38    2.56
  -6  -6  -7   11.85    0.88
   6  -6   7   10.49    0.93
  -6   6  -7   11.38    0.96
  -6   6  -7   12.04    1.00
  -7  -7   7    0.40    0.51
  -7  -7   7   -0.23    0.49
   7  -7  -7    0.48    0.71
   7   7  -7    0.25    0.59
  -7   7   7    0.06    0.59
   5  -7  -7    2.21    0.69
  -5  -7   7    1.45    0.45
  -5   7   7    1.47    0.57
   5   7  -7    1.97    0.52
  -3  -7   7    5.33    0.57
   3  -7  -7    4.07    0.70
  -3   7   7    5.44    0.43
  -3   7   7    5.67    0.70
   3   7  -7    4.10    0.61
   1  -7  -7   12.78    1.08
  -1  -7   7   13.39    0.91
  -1   7   7   12.99    0.96
   1   7  -7   13.15    1.01
  -1   7   7   13.49    0.79
  -1   7   7   13.09    0.64
  -1  -7  -7    7.17    0.62
  -1  -7  -7    7.83    0.84
   1  -7   7    7.98    0.76
   1  -7   7    8.31    0.57
   1  -7   7    8.11    0.41
   1   7   7    8.83    0.60
   1   7   7    8.52    0.69
   1   7   7    8.25    0.75
  -1   7  -7    7.25    0.67
  -1   7  -7    7.11    0.58
   1   7   7    8.12    0.69
  -1   7  -7    7.56    0.84
   3  -7   7    3.92    0.55
  -3  -7  -7    2.53    0.49
   3  -7   7    4.33    0.66
  -3  -7  -7    3.16    0.64
   3   7   7    4.10    0.78
  -3   7  -7    3.41    0.49
  -3   7  -7    3.42    0.71
  -3   7  -7    3.09    0.53
   3   7   7    4.88    0.62
   3   7   7    4.89    0.83
  -3   7  -7    3.05    0.52
   3   7   7    4.38    0.53
  -5  -7  -7    1.04    0.45
   5  -7   7    0.34    0.47
  -5  -7  -7    0.79    0.59
  -5   7  -7    0.74    0.45
   5   7   7    0.38    0.62
   5   7   7    0.52    0.38
  -7  -7  -7    0.73    0.49
   7  -7   7    0.14    0.54
  -7   7  -7    0.52    0.56
   6  -8  -7    7.96    1.24
  -6  -8   7    9.26    0.92
   6   8  -7    8.25    0.97
  -6   8   7    8.63    1.08
   4  -8  -7   12.04    1.22
  -4  -8   7   14.25    0.98
  -4   8   7   12.97    1.16
  -4   8   7   12.99    0.63
   4   8  -7   11.46    1.03
   2  -8  -7    2.01    0.62
  -2  -8   7    4.56    0.57
   2   8  -7    2.98    0.56
  -2   8   7    4.23    0.30
  -2   8   7    4.19    0.47
  -2   8   7    4.26    0.65
   0  -8  -7   18.07    1.32
   0  -8   7   15.93    1.13
   0  -8   7   15.87    0.79
   0  -8  -7   18.40    1.01
   0   8  -7   16.83    1.03
   0   8  -7   17.72    1.28
   0   8   7   15.34    0.98
   0   8   7   16.62    0.88
   0   8   7   16.90    1.19
  -2  -8  -7    6.05    0.63
   2  -8   7    7.17    0.81
   2  -8   7    6.27    0.50
   2  -8   7    6.41    0.64
   2   8   7    6.70    0.69
   2   8   7    6.61    0.60
  -2   8  -7    5.82    0.86
  -2   8  -7    6.84    0.62
  -2   8  -7    6.14    0.70
   4  -8   7    3.25    0.59
  -4  -8  -7    2.14    0.51
  -4   8  -7    2.62    0.56
   4   8   7    3.05    0.54
  -6  -8  -7    0.72    0.49
  -6   8  -7    0.76    0.55
   5  -9  -7    6.72    1.12
  -5  -9   7    7.16    0.83
   5   9  -7    7.16    0.94
  -5   9   7    6.87    1.01
  -3  -9   7   26.95    1.55
   3  -9  -7   28.03    1.95
   3   9  -7   27.15    1.77
  -3   9   7   26.50    1.28
  -3   9   7   27.60    1.72
  -1  -9   7   40.06    2.08
   1  -9  -7   38.28    2.42
   1   9  -7   39.18    2.36
  -1   9   7   42.37    2.20
  -1   9   7   39.54    1.61
  -1   9   7   40.57    1.82
   1   9  -7   38.39    1.95
   1  -9   7   27.18    1.70
   1  -9   7   26.79    1.32
  -1  -9  -7   31.37    1.48
   1  -9   7   26.49    1.07
   1   9   7   27.02    1.32
  -1   9  -7   29.63    1.60
   1   9   7   26.89    1.47
  -1   9  -7   31.70    1.97
  -3  -9  -7   27.64    1.53
   3  -9   7   30.23    1.55
   3   9   7   33.48    1.65
  -3   9  -7   30.69    2.13
  -3   9  -7   31.44    1.49
  -3   9  -7   30.45    1.76
   3   9   7   31.78    1.50
   5  -9   7   14.49    1.16
  -5  -9  -7   14.61    1.02
  -5   9  -7   13.68    1.11
   5   9   7   14.41    1.04
   6 -10  -7    7.10    1.31
  -6 -10   7    4.31    0.79
  -6  10   7    4.49    1.01
   6  10  -7    6.78    1.01
  -4 -10   7   14.52    1.14
   4 -10  -7   14.83    1.47
  -4  10   7   12.80    0.79
   4  10  -7   15.83    1.32
  -4  10   7   13.04    1.25
   2 -10  -7   21.22    1.62
  -2 -10   7   20.39    1.36
   2  10  -7   21.90    1.54
  -2  10   7   19.22    0.94
  -2  10   7   20.93    1.17
  -2  10   7   21.19    1.48
   0 -10   7   49.97    2.48
   0 -10  -7   44.84    2.15
   0 -10  -7   41.89    2.76
   0 -10   7   49.61    1.89
   0  10  -7   43.08    2.34
   0  10  -7   43.04    2.76
   0  10   7   49.20    2.14
   0  10   7   50.83    1.95
  -2 -10  -7   28.88    1.53
   2 -10   7   29.20    1.28
   2 -10   7   28.29    1.48
   2 -10   7   30.28    1.83
  -2  10  -7   31.73    1.47
  -2  10  -7   29.84    2.07
   2  10   7   27.82    1.56
  -2  10  -7   30.27    1.73
   2  10   7   28.36    1.45
  -4 -10  -7   41.55    2.03
   4 -10   7   43.57    2.11
   4  10   7   43.88    1.98
  -4  10  -7   44.83    2.16
  -4  10  -7   40.27    1.92
  -6 -10  -7   20.43    1.27
   6 -10   7   20.87    1.54
  -6  10  -7   20.29    1.43
  -5 -11   7   15.89    1.24
   5 -11  -7   10.65    1.44
   5  11  -7   11.60    1.31
  -5  11   7   15.64    0.77
  -5  11   7   16.11    1.43
   3 -11  -7   31.10    2.31
  -3 -11   7   35.28    1.94
  -3  11   7   33.95    1.60
  -3  11   7   33.19    2.03
   3  11  -7   30.06    2.13
  -1 -11   7   21.99    1.49
  -1  11   7   21.32    1.08
  -1  11   7   23.44    1.30
   1  11  -7   17.53    1.61
  -1 -11  -7   37.64    1.91
   1 -11   7   39.21    2.22
   1 -11   7   38.64    1.75
  -1  11  -7   36.47    2.50
   1  11   7   39.67    1.75
  -1  11  -7   37.41    2.13
   1  11   7   40.05    1.94
  -3 -11  -7   11.95    1.06
   3 -11   7   14.67    1.02
  -3  11  -7   11.96    0.99
   3  11   7   13.34    1.00
   5 -11   7   13.77    1.21
  -5 -11  -7   11.41    1.01
  -5  11  -7   12.02    1.16
   4 -12  -7   20.30    1.83
  -4 -12   7   15.67    1.34
  -4  12   7   16.93    1.09
  -4  12   7   16.14    1.52
   4  12  -7   21.61    1.70
  -2 -12   7   33.88    2.02
  -2  12   7   32.74    1.44
   2  12  -7   33.28    2.24
  -2  12   7   31.72    1.69
   0 -12  -7   27.87    1.46
   0 -12   7   21.86    1.63
   0 -12   7   22.87    1.15
   0  12   7   23.08    1.25
   0  12   7   22.12    1.43
   0  12  -7   26.59    1.91
   2 -12   7   21.25    1.04
  -2 -12  -7   23.25    1.38
   2 -12   7   22.95    1.29
   2  12   7   21.09    1.45
   2  12   7   22.87    1.29
   4 -12   7   17.45    1.32
  -4 -12  -7   22.12    1.33
   4  12   7   18.87    1.28
  -4  12  -7   21.72    1.25
  -3 -13   7    4.37    0.85
  -3  13   7    4.84    0.71
   3  13  -7    3.03    0.90
  -1 -13   7   42.75    2.52
  -1  13   7   42.60    1.91
   1  13  -7   49.14    2.93
  -1  13   7   42.45    2.16
   1 -13   7   14.86    1.39
  -1 -13  -7   12.84    1.13
   1 -13   7   12.65    0.93
  -1  13  -7   13.23    1.51
   1  13   7   14.34    1.15
   1  13   7   14.63    1.03
  -3 -13  -7   11.93    1.04
   3 -13   7   11.45    1.03
   3 -13   7   10.57    0.79
   3  13   7   10.65    0.97
  -3  13  -7   11.67    1.02
  -2 -14   7   10.36    1.19
   2  14  -7   10.10    1.45
  -2  14   7   10.69    0.79
  -2  14   7   10.87    1.06
   0 -14  -7    1.67    0.64
   0 -14   7    0.81    0.40
   0 -14   7    0.34    0.69
   0  14   7    0.61    0.60
   0  14  -7    1.39    0.85
   0  14   7    0.91    0.50
  -2 -14  -7    5.08    0.81
   2 -14   7    4.44    0.73
   2  14   7    5.01    0.77
  -1 -15   7    6.92    1.16
  -1  15   7    7.38    1.00
  -1  15   7    7.84    0.77
   1  15  -7    8.56    1.38
   1 -15   7    0.75    0.51
  -1 -15  -7    0.72    0.60
   1  15   7    0.95    0.70
   1  15   7    0.73    0.54
  -6   0   8   58.67    2.68
   6   0  -8   57.78    3.06
  -4   0   8   96.57    4.27
  -4   0   8   99.32    4.27
   4   0  -8  106.01    4.88
   4   0  -8  106.98    4.86
  -2   0   8   83.21    3.46
  -2   0   8   84.19    3.48
   0   0  -8  354.48   16.22
   0   0  -8  344.72   16.22
   0   0   8  321.13   14.11
   0   0  -8  358.10   14.06
   2   0   8  165.73    5.76
  -2   0  -8  167.43    6.13
  -2   0  -8  166.73    8.10
   2   0   8  164.12    7.04
  -2   0  -8  169.61    6.13
   2   0   8  163.28    6.11
   2   0   8  167.99    8.09
   4   0   8  120.83    4.49
  -4   0  -8  106.61    4.42
   4   0   8  117.04    4.21
   4   0   8  117.07    5.91
   6   0   8   23.44    1.28
  -6   0  -8   23.78    1.32
   7  -1  -8   14.28    1.26
  -7  -1   8   15.31    1.07
   7   1  -8   15.19    1.20
  -7   1   8   16.48    1.15
  -5  -1   8   34.26    1.66
   5  -1  -8   38.21    2.03
   5   1  -8   37.68    1.92
  -5   1   8   35.18    1.74
   3  -1  -8   93.57    4.47
   3  -1  -8   93.80    4.46
  -3   1   8   93.17    3.92
  -3   1   8   93.84    3.93
  -1  -1   8  133.26    5.42
  -1  -1   8  133.57    5.41
   1  -1  -8  129.92    6.28
   1  -1  -8  126.12    6.24
   1   1  -8  133.81    6.20
   1   1  -8  127.13    6.19
  -1   1   8  133.44    5.46
  -1   1   8  130.27    5.47
   1  -1   8   91.85    3.28
  -1  -1  -8  101.18    3.60
  -1  -1  -8   96.92    4.74
   1  -1   8   97.69    4.17
   1  -1   8   92.94    3.55
   1  -1   8   94.04    3.27
   1   1   8   95.88    3.58
  -1   1  -8  101.84    3.37
   1   1   8   92.86    3.30
   1   1   8   89.99    4.13
  -1   1  -8   99.20    4.08
   1   1   8   94.26    4.01
  -1   1  -8  100.10    4.74
   1   1   8   92.74    3.33
  -3  -1  -8   46.16    2.05
   3  -1   8   51.41    2.75
   3  -1   8   51.15    1.93
  -3  -1  -8   45.87    2.73
   3  -1   8   51.84    2.41
   3  -1   8   51.34    2.08
  -3   1  -8   44.75    2.72
   3   1   8   51.40    2.09
   3   1   8   51.52    2.41
  -3   1  -8   46.64    2.06
   3   1   8   55.54    2.83
   3   1   8   50.79    1.94
  -3   1  -8   46.47    2.06
  -5  -1  -8   19.85    1.13
   5  -1   8   19.72    1.18
   5  -1   8   18.72    1.06
   5   1   8   18.59    1.07
   5   1   8   19.17    1.17
  -5   1  -8   20.03    1.14
   7  -1   8   14.76    1.09
  -7  -1  -8   13.25    1.00
   7   1   8   14.93    1.04
  -7   1  -8   14.14    1.04
  -6  -2   8   18.85    1.09
   6  -2  -8   18.33    1.34
   6   2  -8   19.01    1.20
  -6   2   8   18.60    1.18
   4  -2  -8   43.42    2.49
  -4   2   8   52.23    2.22
   2  -2  -8   32.31    1.64
   2  -2  -8   31.28    1.65
  -2   2   8   29.54    1.45
   0  -2  -8   73.36    3.90
   0  -2   8   80.64    3.38
   0   2   8   82.41    4.19
   0   2   8   81.88    2.92
   0   2  -8   73.61    3.87
   0   2   8   85.62    2.90
   0   2  -8   75.68    3.30
   0   2   8   82.67    3.43
   0   2  -8   73.08    3.87
  -2  -2  -8   41.64    2.16
  -2  -2  -8   38.34    1.86
  -2  -2  -8   40.18    1.62
   2  -2   8   36.33    1.45
   2  -2   8   36.69    1.86
   2  -2   8   36.73    1.59
   2  -2   8   35.83    2.08
   2   2   8   36.65    1.86
  -2   2  -8   38.30    1.59
   2   2   8   36.40    1.50
  -2   2  -8   37.41    2.11
   2   2   8   34.77    2.11
   2   2   8   34.55    1.59
  -2   2  -8   39.53    1.80
  -4  -2  -8   65.43    3.06
  -4  -2  -8   65.54    2.62
   4  -2   8   58.08    2.60
   4  -2   8   60.69    2.44
  -4   2  -8   66.71    2.64
   4   2   8   61.26    2.46
   4   2   8   62.30    3.51
  -4   2  -8   63.66    3.44
  -4   2  -8   64.78    2.63
   4   2   8   61.34    2.62
  -6  -2  -8   21.47    1.29
   6  -2   8   24.34    1.31
  -6   2  -8   23.24    1.33
   6   2   8   23.21    1.25
  -7  -3   8    1.62    0.49
   7  -3  -8    1.20    0.63
  -7   3   8    1.62    0.56
   7   3  -8    1.17    0.51
   5  -3  -8    2.28    0.54
  -5   3   8    0.91    0.41
   5   3  -8    2.09    0.34
   3  -3  -8   14.18    0.96
  -3   3   8   13.89    0.85
   1  -3  -8    7.44    0.64
   1  -3  -8    7.60    0.49
   1  -3  -8    6.79    0.65
   1   3  -8    8.04    0.55
   1   3  -8    8.16    0.55
   1  -3   8    3.87    0.35
  -1  -3  -8    2.58    0.46
   1  -3   8    3.78    0.35
   1  -3   8    3.74    0.45
  -1  -3  -8    2.56    0.35
   1   3   8    3.86    0.54
   1   3   8    3.86    0.39
   1   3   8    4.08    0.35
  -1   3  -8    2.39    0.34
  -1   3  -8    2.48    0.44
   1   3   8    3.65    0.46
   1   3   8    3.75    0.37
  -1   3  -8    2.48    0.29
  -3  -3  -8    6.10    0.78
  -3  -3  -8    5.87    0.70
   3  -3   8    5.71    0.48
   3  -3   8    5.58    0.58
  -3  -3  -8    6.14    0.60
   3  -3   8    6.04    0.65
   3   3   8    5.50    0.52
   3   3   8    6.03    0.75
   3   3   8    5.50    0.57
  -3   3  -8    6.21    0.77
  -3   3  -8    6.28    0.56
   3   3   8    6.56    0.66
  -3   3  -8    6.29    0.59
  -5  -3  -8   11.78    0.87
   5  -3   8   10.57    0.88
   5  -3   8    9.52    0.79
   5   3   8   10.66    0.89
   5   3   8   10.32    1.10
  -5   3  -8   10.91    0.85
  -5   3  -8   11.38    0.86
   5   3   8   10.62    0.79
   7  -3   8    6.79    0.83
  -7  -3  -8    7.45    0.81
  -7   3  -8    6.91    0.79
  -6  -4   8    0.91    0.37
   6  -4  -8    1.13    0.58
  -6   4   8    0.68    0.47
   6   4  -8    0.81    0.43
  -4  -4   8    0.90    0.22
   4  -4  -8    1.16    0.43
  -4  -4   8    0.97    0.22
  -4   4   8    1.02    0.40
  -2  -4   8    4.84    0.38
   2  -4  -8    5.35    0.58
  -2  -4   8    4.33    0.39
   2   4  -8    4.84    0.39
   2   4  -8    5.14    0.38
  -2   4   8    4.74    0.50
   0  -4  -8    3.90    0.51
   0  -4  -8    3.33    0.36
   0  -4   8    2.62    0.37
   0   4   8    2.52    0.34
   0   4   8    2.53    0.22
   0   4   8    2.31    0.38
   0   4   8    2.73    0.25
   0   4  -8    3.29    0.30
   0   4  -8    3.03    0.44
   0   4  -8    4.04    0.49
  -2  -4  -8    4.76    0.66
   2  -4   8    4.05    0.45
  -2  -4  -8    4.35    0.57
   2  -4   8    4.05    0.38
  -2  -4  -8    5.02    0.50
   2  -4   8    3.44    0.51
  -2  -4  -8    4.18    0.53
   2   4   8    4.49    0.66
  -2   4  -8    5.23    0.50
  -2   4  -8    4.76    0.65
   2   4   8    3.36    0.46
   2   4   8    3.78    0.41
   2   4   8    3.54    0.61
  -2   4  -8    4.15    0.49
   2   4   8    4.08    0.49
  -2   4  -8    5.08    0.45
   4  -4   8    4.19    0.50
   4  -4   8    4.12    0.56
  -4  -4  -8    3.93    0.53
  -4   4  -8    3.86    0.56
   4   4   8    4.20    0.78
   4   4   8    3.58    0.49
   4   4   8    3.66    0.54
   6  -4   8    4.23    0.65
  -6  -4  -8    3.65    0.56
  -6   4  -8    3.26    0.62
   6   4   8    4.21    0.62
   7  -5  -8    7.31    1.09
  -7  -5   8    7.77    0.82
   7   5  -8    7.04    0.93
  -7   5   8    7.57    0.96
  -5  -5   8   21.60    1.10
   5  -5  -8   18.54    1.48
  -5   5   8   22.77    1.37
   5   5  -8   19.33    1.25
  -3  -5   8   38.54    1.75
  -3  -5   8   41.88    1.77
   3  -5  -8   37.13    2.23
   3   5  -8   38.71    1.99
  -3   5   8   40.46    1.99
   3   5  -8   38.43    1.98
   1  -5  -8   70.22    3.25
   1  -5  -8   69.18    3.76
  -1  -5   8   77.70    3.22
  -1   5   8   75.84    3.31
   1   5  -8   71.71    3.67
   1   5  -8   69.88    3.63
  -1   5   8   78.74    2.79
   1  -5   8   45.23    1.79
  -1  -5  -8   45.12    1.89
   1  -5   8   46.01    2.18
  -1  -5  -8   43.58    2.50
  -1   5  -8   43.15    2.09
   1   5   8   45.78    1.76
   1   5   8   45.22    2.10
   1   5   8   49.17    2.24
  -1   5  -8   41.57    2.45
   1   5   8   45.56    1.92
   1   5   8   44.02    2.72
  -1   5  -8   44.88    1.73
   3  -5   8   15.94    0.85
   3  -5   8   16.53    1.13
  -3  -5  -8   16.27    0.99
   3  -5   8   15.66    0.95
  -3   5  -8   16.08    1.29
  -3   5  -8   14.62    1.03
  -3   5  -8   14.85    0.93
   3   5   8   16.35    0.99
   3   5   8   17.36    1.33
   3   5   8   16.92    0.92
   5  -5   8   19.77    1.12
   5  -5   8   19.66    1.23
  -5  -5  -8   19.87    1.19
  -5   5  -8   20.77    1.22
   5   5   8   18.34    1.08
   7  -5   8    5.05    0.77
  -7  -5  -8    4.09    0.68
  -7   5  -8    5.00    0.79
   6  -6  -8   20.29    1.67
  -6  -6   8   19.72    1.21
  -6   6   8   20.98    1.46
   6   6  -8   20.87    1.38
  -4  -6   8   21.76    1.13
   4  -6  -8   19.76    1.52
   4   6  -8   21.54    1.29
  -4   6   8   22.64    1.40
   2  -6  -8   49.43    2.75
  -2  -6   8   50.01    2.27
  -2   6   8   49.11    2.42
   2   6  -8   50.83    2.60
  -2   6   8   48.49    1.90
   0  -6  -8   95.85    4.96
   0  -6   8   93.48    4.23
   0  -6  -8  101.19    3.77
   0   6  -8   97.57    4.90
   0   6   8  100.82    3.75
   0   6   8   99.18    3.45
   0   6  -8   92.92    4.17
   0   6   8   96.66    4.31
   2  -6   8   41.08    2.13
   2  -6   8   42.40    1.79
  -2  -6  -8   37.88    2.36
   2  -6   8   44.37    1.63
  -2  -6  -8   40.88    1.84
  -2   6  -8   40.55    2.05
   2   6   8   42.71    1.86
  -2   6  -8   41.09    1.71
  -2   6  -8   39.99    2.41
   2   6   8   42.23    1.73
   2   6   8   42.31    2.67
   2   6   8   42.64    2.14
  -4  -6  -8   46.99    2.14
   4  -6   8   46.84    2.18
   4  -6   8   48.43    2.02
   4   6   8   47.79    2.05
   4   6   8   49.22    2.20
  -4   6  -8   49.19    2.18
  -4   6  -8   49.44    2.43
  -6  -6  -8   21.88    1.32
   6  -6   8   22.30    1.28
   6  -6   8   23.29    1.43
  -6   6  -8   20.84    1.34
   6   6   8   22.53    1.30
  -6   6  -8   20.51    1.34
   7  -7  -8   13.53    1.53
  -7  -7   8   14.17    1.09
  -7  -7   8   15.94    1.15
  -7   7   8   14.15    1.34
   7   7  -8   14.95    1.30
  -5  -7   8   20.52    1.26
   5   7  -8   24.95    1.43
  -5   7   8   19.89    1.48
   3  -7  -8   52.61    3.04
  -3  -7   8   56.57    2.52
  -3   7   8   53.37    2.70
  -3   7   8   54.80    2.03
   3   7  -8   54.66    2.85
   1  -7  -8   41.21    2.39
  -1  -7   8   40.48    2.02
  -1   7   8   39.53    2.11
   1   7  -8   44.53    2.35
  -1   7   8   39.96    1.52
  -1   7   8   40.67    1.75
  -1  -7  -8   32.06    1.56
   1  -7   8   34.20    1.80
   1  -7   8   34.45    1.44
  -1  -7  -8   31.44    2.04
   1   7   8   35.55    1.83
   1   7   8   34.33    1.58
   1   7   8   34.72    1.45
  -1   7  -8   32.78    2.03
  -1   7  -8   32.56    1.72
   3  -7   8   48.56    2.04
   3  -7   8   49.19    2.25
  -3  -7  -8   52.98    2.26
  -3   7  -8   53.97    3.01
  -3   7  -8   53.20    2.11
   3   7   8   51.52    2.31
  -3   7  -8   53.31    2.55
   3   7   8   50.47    2.14
  -5  -7  -8   18.67    1.14
   5  -7   8   20.03    1.14
   5  -7   8   19.05    1.28
   5   7   8   20.48    1.20
  -5   7  -8   19.03    1.22
  -7  -7  -8   24.78    1.38
   7  -7   8   23.34    1.44
  -7   7  -8   22.96    1.50
  -6  -8   8   21.02    1.41
   6  -8  -8   24.84    1.98
  -6   8   8   23.24    1.72
   6   8  -8   25.70    1.71
   4  -8  -8   36.15    2.49
  -4  -8   8   46.90    2.09
  -4   8   8   42.69    2.25
   4   8  -8   36.82    2.28
   2  -8  -8   43.00    2.68
  -2  -8   8   48.16    2.25
  -2   8   8   46.60    2.39
   2   8  -8   44.16    2.53
  -2   8   8   45.95    1.90
   0  -8  -8   14.48    1.17
   0  -8   8   12.56    0.98
   0  -8   8   12.54    0.63
   0   8  -8   16.28    1.20
   0   8   8   11.75    0.72
   0   8   8   12.64    0.87
   0   8   8   13.19    1.03
   0   8  -8   15.04    0.92
   2  -8   8   46.66    2.44
   2  -8   8   47.56    2.03
  -2  -8  -8   47.71    2.08
   2  -8   8   45.62    1.79
   2   8   8   44.93    2.11
  -2   8  -8   45.00    2.74
   2   8   8   45.43    1.95
  -2   8  -8   46.10    1.91
  -2   8  -8   48.13    2.34
   4  -8   8   13.28    1.00
   4  -8   8   11.40    0.81
  -4  -8  -8   11.43    0.91
  -4   8  -8   11.35    0.93
   4   8   8   11.59    0.87
  -6  -8  -8   10.92    0.98
   6  -8   8   13.97    1.20
   6  -8   8   13.33    0.98
  -6   8  -8    9.71    1.03
  -5  -9   8   11.23    1.01
   5  -9  -8   13.56    1.48
   5   9  -8   13.46    1.21
  -5   9   8   12.29    1.23
  -3  -9   8   23.19    1.43
   3  -9  -8   25.25    1.82
  -3   9   8   24.66    1.66
  -3   9   8   23.99    1.16
   3   9  -8   27.84    1.72
   1  -9  -8   17.96    1.43
  -1  -9   8   15.75    1.17
   1   9  -8   18.99    1.36
  -1   9   8   16.55    1.01
  -1   9   8   16.05    1.25
  -1   9   8   16.57    0.85
   1   9  -8   16.84    1.05
  -1  -9  -8   35.19    2.19
  -1  -9  -8   33.58    1.62
   1  -9   8   29.28    1.84
   1  -9   8   31.83    1.48
  -1   9  -8   34.45    1.81
  -1   9  -8   35.01    2.19
   1   9   8   32.10    1.65
   1   9   8   33.07    1.51
   3  -9   8   19.79    1.21
  -3  -9  -8   20.30    1.23
   3  -9   8   19.28    1.03
  -3   9  -8   20.53    1.37
   3   9   8   19.86    1.16
  -3   9  -8   21.00    1.15
  -3   9  -8   19.97    1.67
   3   9   8   20.64    1.27
   5  -9   8   20.70    1.39
   5  -9   8   20.64    1.24
  -5  -9  -8   22.41    1.30
   5   9   8   20.96    1.29
  -5   9  -8   22.14    1.37
  -6 -10   8   11.16    1.13
   4 -10  -8   11.41    1.33
  -4 -10   8   13.22    1.08
  -4  10   8   13.64    0.74
  -4  10   8   13.11    1.26
   4  10  -8   11.40    1.19
  -2 -10   8   10.80    0.98
   2 -10  -8   10.84    1.17
   2  10  -8   10.24    1.08
  -2  10   8   11.65    0.85
  -2  10   8   10.56    0.57
  -2  10   8   10.26    1.07
   0 -10   8   57.52    2.18
   0 -10   8   55.61    2.87
   0 -10  -8   55.67    3.30
   0  10   8   56.02    2.48
   0  10   8   57.06    2.92
   0  10   8   56.55    2.27
   0  10  -8   56.69    2.78
   0  10  -8   56.50    3.29
   2 -10   8   16.20    1.33
  -2 -10  -8   15.88    1.09
   2 -10   8   15.37    1.00
   2 -10   8   15.86    0.80
  -2  10  -8   14.43    1.42
  -2  10  -8   15.95    1.18
   2  10   8   16.40    1.11
   2  10   8   15.35    0.98
  -4 -10  -8   16.24    1.17
   4 -10   8   18.11    1.26
   4 -10   8   18.96    1.08
  -4  10  -8   16.06    1.12
   4  10   8   18.58    1.17
   6 -10   8    1.33    0.74
  -6 -10  -8    1.57    0.57
   5 -11  -8    1.73    0.90
  -5 -11   8    0.94    0.56
  -5  11   8    0.49    0.70
   5  11  -8    0.77    0.68
   3 -11  -8    2.51    0.76
  -3 -11   8    2.53    0.63
  -3  11   8    1.93    0.48
   3  11  -8    2.58    0.73
  -3  11   8    2.25    0.72
   1 -11  -8    1.69    0.71
  -1 -11   8    2.84    0.66
  -1  11   8    2.88    0.46
  -1  11   8    2.86    0.72
  -1  11   8    2.41    0.57
   1  11  -8    2.15    0.70
   1 -11   8    1.25    0.61
   1 -11   8    1.26    0.40
  -1 -11  -8    1.25    0.50
   1  11   8    1.39    0.57
   1  11   8    0.94    0.42
  -1  11  -8    1.28    0.65
   3 -11   8    0.38    0.49
   3 -11   8    0.22    0.35
  -3 -11  -8    0.18    0.48
   3  11   8    0.33    0.53
   3  11   8    0.12    0.46
  -3  11  -8    0.35    0.44
   5 -11   8    2.17    0.59
   5 -11   8    1.90    0.72
  -5 -11  -8    1.99    0.65
   5  11   8    1.36    0.60
  -5  11  -8    2.46    0.70
   4 -12  -8    7.54    1.30
  -4 -12   8    6.26    0.91
   4  12  -8    7.24    1.10
  -4  12   8    4.68    1.02
  -4  12   8    5.73    0.66
  -2 -12   8   10.41    1.06
  -2  12   8   10.66    0.66
   2  12  -8    9.67    1.24
  -2  12   8   10.54    0.92
   0 -12   8    4.66    0.85
   0 -12   8    4.38    0.47
   0  12   8    5.45    0.64
   0  12   8    5.16    0.75
   0  12  -8    5.59    1.03
  -2 -12  -8    5.70    0.84
   2 -12   8    6.53    0.51
   2 -12   8    6.19    0.73
   2 -12   8    7.96    1.14
  -2  12  -8    8.25    1.22
   2  12   8    7.37    0.79
   2  12   8    7.23    0.91
  -4 -12  -8    2.04    0.62
   4 -12   8    4.07    0.60
   4 -12   8    4.02    0.76
  -4  12  -8    2.22    0.60
   4  12   8    3.27    0.69
  -3 -13   8    3.92    0.83
  -3  13   8    4.54    0.69
   3  13  -8    5.82    1.06
  -1 -13   8   22.95    1.69
  -1  13   8   22.31    1.18
  -1  13   8   24.55    1.49
   1  13  -8   26.15    1.97
   1 -13   8   21.79    1.67
   1 -13   8   19.63    1.11
  -1 -13  -8   18.49    1.30
  -1  13  -8   20.31    1.80
   1  13   8   21.32    1.40
   1  13   8   21.57    1.26
   3 -13   8   17.38    0.99
   3 -13   8   18.31    1.27
  -3 -13  -8   18.62    1.31
   3  13   8   17.50    1.20
  -3  13  -8   18.53    1.25
  -2 -14   8   14.94    1.40
  -2  14   8   13.99    1.12
   2  14  -8   12.93    1.53
  -2  14   8   14.39    0.85
   0 -14   8   14.21    1.42
   0 -14   8   14.92    0.80
   0  14   8   14.76    1.19
   0  14  -8   13.19    1.59
   0  14   8   14.04    1.00
   2 -14   8   10.74    0.96
  -2 -14  -8    9.96    1.08
   2  14   8   10.95    1.13
   2  14   8   11.52    1.00
  -1 -15   8   23.27    1.83
  -1  15   8   23.37    1.29
  -1  15   8   23.27    1.54
   1  15  -8   21.84    2.06
   1 -15   8   17.79    1.12
  -1 -15  -8   20.01    1.44
   1  15   8   20.13    1.30
   1  15   8   20.81    1.54
   6   0  -9   -0.11    0.38
  -6   0   9    0.11    0.32
   4   0  -9    0.00    0.18
  -4   0   9    0.01    0.20
  -4   0   9   -0.07    0.18
   4   0  -9    0.02    0.19
  -2   0   9   -0.03    0.16
   2   0  -9   -0.09    0.13
   2   0  -9    0.05    0.14
  -2   0   9   -0.07    0.15
   0   0   9   -0.03    0.19
   0   0  -9    0.00    0.22
   0   0  -9    0.11    0.15
   0   0  -9    0.06    0.22
   2   0   9    0.39    0.24
   2   0   9   -0.19    0.23
  -2   0  -9    0.21    0.33
  -2   0  -9    0.02    0.23
   2   0   9   -0.04    0.19
   4   0   9    0.29    0.30
  -4   0  -9   -0.21    0.32
   4   0   9    0.05    0.34
  -6   0  -9    0.34    0.43
   6   0   9    0.58    0.46
   7  -1  -9    4.75    0.77
  -7  -1   9    6.89    0.74
  -7   1   9    5.01    0.67
   7   1  -9    4.85    0.70
  -5  -1   9    1.87    0.31
   5  -1  -9    2.35    0.45
  -5   1   9    1.71    0.36
   5   1  -9    2.06    0.34
   3  -1  -9   20.17    1.19
   3  -1  -9   21.89    1.21
  -3   1   9   24.73    1.09
  -3   1   9   23.47    1.07
   1  -1  -9    3.69    0.45
   1  -1  -9    3.79    0.41
   1  -1  -9    4.20    0.47
   1   1  -9    3.40    0.36
   1   1  -9    3.55    0.39
   1  -1   9   11.00    0.77
   1  -1   9   11.70    0.59
  -1  -1  -9   11.60    0.88
   1  -1   9   12.05    0.62
  -1   1  -9   12.56    0.88
   1   1   9   11.94    0.79
   1   1   9   11.32    0.54
   1   1   9   11.78    0.52
   1   1   9   11.65    0.50
  -1   1  -9   11.46    0.70
   1   1   9   11.61    0.66
   3  -1   9   31.31    1.50
  -3  -1  -9   34.64    2.03
   3  -1   9   31.78    1.38
  -3  -1  -9   33.99    1.51
   3  -1   9   32.05    1.76
  -3   1  -9   34.86    1.53
   3   1   9   31.16    1.74
   3   1   9   31.12    1.38
   3   1   9   31.76    1.50
  -3   1  -9   33.85    1.53
  -3   1  -9   32.46    1.98
  -5  -1  -9   10.65    0.86
   5  -1   9   11.77    0.82
   5  -1   9   12.27    0.92
   5   1   9   11.77    0.86
   5   1   9   13.41    0.94
  -5   1  -9   10.39    0.86
   7  -1   9    9.96    0.94
  -7  -1  -9   11.02    0.96
  -7   1  -9   10.69    0.95
   7   1   9    9.57    0.93
   6  -2  -9   15.99    1.25
  -6  -2   9   17.32    0.99
   6   2  -9   16.90    1.10
  -6   2   9   17.22    1.10
   4  -2  -9   58.32    3.15
  -4   2   9   65.05    2.77
   2  -2  -9   48.67    2.52
  -2  -2   9   50.68    2.08
   2  -2  -9   47.39    2.54
  -2  -2   9   51.29    2.08
  -2   2   9   49.12    2.22
  -2   2   9   49.56    2.21
   0  -2   9   90.71    3.84
   0  -2  -9   86.12    4.42
   0   2  -9   86.52    3.73
   0   2   9   90.56    3.25
   0   2   9   92.01    3.28
   0   2   9   89.50    4.73
   0   2  -9   90.06    4.40
   0   2   9   90.70    3.88
   0   2  -9   86.68    4.38
   2  -2   9   75.31    2.74
   2  -2   9   78.24    3.48
  -2  -2  -9   76.67    3.97
   2  -2   9   75.72    2.96
  -2  -2  -9   75.85    2.99
  -2   2  -9   75.20    2.98
   2   2   9   74.28    2.98
   2   2   9   81.19    3.49
  -2   2  -9   75.44    3.95
  -2   2  -9   73.18    3.37
   2   2   9   78.96    2.81
   4  -2   9   10.37    0.72
  -4  -2  -9   10.65    0.81
   4  -2   9   11.17    0.80
   4   2   9   11.06    0.75
   4   2   9   10.57    0.81
  -4   2  -9   10.33    0.80
  -4   2  -9   11.04    0.82
  -6  -2  -9   18.40    1.18
   6  -2   9   19.54    1.16
  -6   2  -9   18.55    1.20
   6   2   9   18.50    1.13
   7  -3  -9   26.39    1.84
  -7  -3   9   27.54    1.47
   7   3  -9   25.08    1.62
  -7   3   9   25.05    1.60
   5  -3  -9   49.50    2.86
  -5  -3   9   54.43    2.29
   5   3  -9   51.40    2.60
  -5   3   9   55.57    2.53
   3  -3  -9   84.75    4.16
  -3   3   9   81.98    3.65
   1  -3  -9   91.15    4.49
  -1  -3   9   90.48    3.82
   1  -3  -9   89.92    3.85
  -1  -3   9   95.49    3.84
  -1   3   9   92.28    3.93
   1   3  -9   85.53    4.36
   1   3  -9   87.91    4.37
   1  -3   9  137.64    4.99
   1  -3   9  138.67    5.87
  -1  -3  -9  141.67    5.11
  -1  -3  -9  135.11    6.74
   1  -3   9  132.96    4.99
  -1   3  -9  136.68    5.79
   1   3   9  137.58    4.76
   1   3   9  133.47    5.08
  -1   3  -9  139.08    4.78
   1   3   9  134.99    5.89
   1   3   9  137.08    5.73
  -1   3  -9  140.74    6.72
  -3  -3  -9  122.49    6.07
   3  -3   9  124.08    5.32
  -3  -3  -9  125.04    4.60
   3  -3   9  119.10    4.28
   3  -3   9  119.73    4.56
   3   3   9  108.72    4.54
  -3   3  -9  120.13    4.57
   3   3   9  118.91    4.32
  -3   3  -9  117.72    5.20
  -3   3  -9  114.96    6.03
   3   3   9  124.61    5.31
   5  -3   9   73.53    2.84
   5  -3   9   76.38    3.06
  -5  -3  -9   70.79    3.00
  -5   3  -9   66.66    2.99
   5   3   9   73.94    3.06
  -5   3  -9   64.90    2.97
   5   3   9   74.61    2.85
   7  -3   9   16.75    1.15
  -7  -3  -9   17.42    1.14
   7   3   9   15.14    1.14
  -7   3  -9   18.10    1.23
  -6  -4   9   14.03    0.89
   6  -4  -9   14.25    1.25
   6   4  -9   14.59    1.03
  -6   4   9   14.65    1.09
  -4  -4   9   58.93    2.52
  -4  -4   9   57.04    2.51
   4  -4  -9   67.76    3.20
  -4   4   9   53.57    2.74
  -2  -4   9   74.69    3.22
  -2  -4   9   75.56    3.21
   2  -4  -9   76.05    3.86
  -2   4   9   75.82    3.39
   2   4  -9   74.59    3.67
   2   4  -9   78.82    3.66
   0  -4  -9   84.55    4.20
   0  -4   9   82.72    3.62
   0   4   9   81.01    3.14
   0   4  -9   86.63    3.53
   0   4  -9   82.93    4.12
   0   4   9   79.74    2.81
   0   4   9   79.07    3.66
   2  -4   9   42.94    2.17
  -2  -4  -9   42.33    2.48
   2  -4   9   44.28    1.65
   2  -4   9   44.36    1.81
  -2  -4  -9   41.78    1.86
  -2   4  -9   42.05    2.10
   2   4   9   44.49    1.89
  -2   4  -9   41.73    1.73
   2   4   9   42.94    2.14
   2   4   9   47.59    1.77
  -2   4  -9   42.09    2.48
   4  -4   9   23.05    1.26
  -4  -4  -9   24.23    1.25
   4  -4   9   22.70    1.13
   4   4   9   22.41    1.25
  -4   4  -9   24.06    1.25
   4   4   9   20.89    1.14
   6  -4   9   20.13    1.24
  -6  -4  -9   22.43    1.30
   6  -4   9   22.13    1.41
  -6   4  -9   22.58    1.34
   6   4   9   21.57    1.28
  -7  -5   9    8.46    0.79
   7  -5  -9    8.82    1.15
  -7   5   9    8.94    1.04
   7   5  -9    9.23    0.95
   5  -5  -9   34.91    2.14
  -5  -5   9   32.70    1.59
  -5   5   9   31.77    1.84
   5   5  -9   33.78    1.79
  -3  -5   9   37.44    1.70
   3  -5  -9   36.48    2.16
  -3   5   9   38.14    1.93
   3   5  -9   38.46    1.90
   3   5  -9   36.92    1.90
  -1  -5   9  130.65    5.53
   1  -5  -9  132.16    6.48
  -1   5   9  132.68    4.77
   1   5  -9  131.25    6.35
  -1   5   9  126.55    5.62
   1  -5   9   17.31    0.79
  -1  -5  -9   13.86    1.19
   1  -5   9   18.45    1.05
  -1  -5  -9   14.04    0.89
   1   5   9   18.38    1.38
   1   5   9   17.42    0.81
   1   5   9   18.29    0.96
   1   5   9   18.29    1.09
  -1   5  -9   13.87    0.93
  -1   5  -9   13.64    1.13
   3  -5   9   54.03    2.36
  -3  -5  -9   61.93    2.45
   3  -5   9   54.14    2.17
   3   5   9   54.26    2.25
  -3   5  -9   56.96    2.39
   3   5   9   53.88    2.42
  -3   5  -9   56.91    3.17
  -3   5  -9   57.81    2.70
  -5  -5  -9   27.88    1.51
   5  -5   9   29.31    1.44
   5  -5   9   29.06    1.59
  -5   5  -9   30.01    1.57
   5   5   9   29.16    1.45
  -7  -5  -9    9.37    0.91
   7  -5   9   12.32    1.06
  -7   5  -9   10.55    1.02
  -6  -6   9    2.92    0.52
   6  -6  -9    4.13    0.85
  -6  -6   9    3.18    0.52
   6   6  -9    4.92    0.69
  -6   6   9    3.41    0.73
  -4  -6   9    8.27    0.66
   4  -6  -9   12.48    1.09
  -4   6   9    8.62    0.85
   2  -6  -9    4.39    0.65
  -2  -6   9    2.79    0.41
  -2   6   9    2.39    0.49
  -2   6   9    2.74    0.29
   0  -6   9   10.84    0.80
   0   6   9   10.37    0.84
   0   6   9   10.08    0.70
   0   6   9   10.71    0.56
   2  -6   9   14.21    1.01
  -2  -6  -9   10.31    1.04
   2  -6   9   13.72    0.64
  -2  -6  -9   10.36    0.79
   2  -6   9   13.34    0.78
   2   6   9   16.16    1.05
  -2   6  -9   10.97    0.86
   2   6   9   14.31    1.27
   2   6   9   12.53    0.85
  -2   6  -9    9.83    1.06
   2   6   9   13.92    0.78
  -2   6  -9   11.41    0.75
   4  -6   9    2.88    0.57
  -4  -6  -9    5.16    0.68
   4  -6   9    3.25    0.49
  -4   6  -9    5.61    0.70
   4   6   9    2.87    0.53
   4   6   9    2.55    0.57
  -4   6  -9    4.44    0.59
  -6  -6  -9   14.04    1.03
   6  -6   9   12.28    1.10
   6  -6   9   11.22    0.95
  -6   6  -9   12.70    1.07
   6   6   9   11.76    0.96
  -6   6  -9   12.82    1.07
   5  -7  -9   16.04    1.53
  -5  -7   9   18.77    1.12
  -5   7   9   17.87    1.37
   5   7  -9   18.40    1.26
  -3  -7   9   14.09    0.90
   3  -7  -9   13.63    1.25
  -3   7   9   14.67    1.09
   3   7  -9   14.30    1.02
   1  -7  -9   21.84    1.58
  -1  -7   9   23.54    1.30
  -1   7   9   23.53    1.42
  -1   7   9   24.07    0.85
   1   7  -9   21.37    1.45
   1   7  -9   22.27    1.18
  -1   7   9   23.31    1.13
   1  -7   9   21.01    1.00
   1  -7   9   20.80    1.32
  -1  -7  -9   20.73    1.16
  -1  -7  -9   21.33    1.52
   1   7   9   20.22    1.02
   1   7   9   20.69    1.16
  -1   7  -9   20.64    1.22
   1   7   9   20.82    1.31
  -1   7  -9   22.13    1.52
   3  -7   9   14.76    0.83
   3  -7   9   14.20    0.94
   3  -7   9   14.32    1.17
  -3  -7  -9   14.74    1.00
  -3   7  -9   13.45    1.25
  -3   7  -9   14.32    0.90
   3   7   9   14.63    1.00
   3   7   9   13.64    0.89
  -3   7  -9   14.68    1.08
  -5  -7  -9    1.66    0.52
   5  -7   9    2.32    0.53
   5  -7   9    2.36    0.60
  -5   7  -9    1.75    0.56
   5   7   9    2.62    0.58
   6  -8  -9    2.56    0.85
  -6  -8   9    2.94    0.62
  -6   8   9    2.75    0.80
   6   8  -9    2.20    0.66
   6   8  -9    2.25    0.67
   4  -8  -9    1.65    0.70
   4   8  -9    1.76    0.52
  -4   8   9    0.86    0.55
   2  -8  -9   18.73    1.48
  -2  -8   9   20.75    1.19
   2   8  -9   18.73    1.32
  -2   8   9   17.40    0.92
  -2   8   9   19.76    1.33
   0  -8  -9    7.27    0.89
   0  -8   9    9.48    0.80
   0   8  -9    7.57    0.69
   0   8   9    8.76    0.74
   0   8  -9    6.98    0.87
   0   8   9    9.80    0.96
   0   8   9    8.92    0.58
   2  -8   9    4.30    0.39
   2  -8   9    4.11    0.51
   2  -8   9    4.26    0.70
  -2  -8  -9    4.31    0.57
  -2   8  -9    3.77    0.60
   2   8   9    4.24    0.64
   2   8   9    4.97    0.57
  -2   8  -9    3.75    0.76
   4  -8   9    3.60    0.52
   4  -8   9    3.73    0.63
  -4  -8  -9    3.43    0.59
   4   8   9    3.85    0.59
   4   8   9    3.74    0.68
   6  -8   9    2.24    0.69
  -6  -8  -9    2.65    0.63
   6  -8   9    2.48    0.64
  -6   8  -9    2.34    0.69
   6   8   9    1.52    0.61
   5  -9  -9   10.93    1.38
  -5  -9   9   10.00    0.90
   5   9  -9    9.51    1.01
  -5   9   9    9.80    1.16
   3  -9  -9    9.97    1.12
  -3  -9   9   10.16    0.89
  -3   9   9    9.28    0.61
   3   9  -9    9.48    0.95
  -3   9   9    9.06    1.00
   1  -9  -9   17.44    1.44
  -1  -9   9   16.09    1.17
   1   9  -9   17.91    1.08
  -1   9   9   16.64    1.01
  -1   9   9   16.60    0.80
  -1   9   9   17.53    1.28
   1   9  -9   17.62    1.34
  -1  -9  -9   28.35    1.44
  -1  -9  -9   27.79    1.90
   1  -9   9   25.30    1.21
   1  -9   9   23.95    1.59
   1   9   9   25.71    1.41
  -1   9  -9   26.12    1.51
   1   9   9   24.94    1.25
  -1   9  -9   25.61    1.82
   3  -9   9    7.93    0.77
   3  -9   9    7.73    0.96
  -3  -9  -9    4.59    0.66
   3  -9   9    7.75    0.62
  -3   9  -9    5.00    0.93
   3   9   9    7.22    0.72
  -3   9  -9    4.81    0.75
  -3   9  -9    5.55    0.67
   3   9   9    6.53    0.77
   5  -9   9    1.51    0.53
  -5  -9  -9    1.77    0.59
   5  -9   9    1.08    0.63
   5   9   9    1.47    0.53
  -5   9  -9    2.55    0.64
   4 -10  -9   31.84    2.23
  -4 -10   9   27.37    1.67
   4  10  -9   29.82    1.97
  -4  10   9   29.33    1.94
  -2 -10   9   21.37    1.42
   2 -10  -9   23.02    1.75
  -2  10   9   22.54    1.59
  -2  10   9   20.60    1.15
   2  10  -9   24.18    1.65
   0 -10  -9   75.98    4.19
   0 -10   9   72.96    3.60
   0  10  -9   77.16    4.14
   0  10  -9   75.83    3.48
   0  10   9   72.35    3.12
   0  10   9   72.44    2.84
   0  10   9   72.96    3.66
  -2 -10  -9   30.70    1.62
   2 -10   9   30.42    1.21
   2 -10   9   30.63    1.52
   2 -10   9   32.14    1.99
   2  10   9   32.29    1.69
   2  10   9   30.77    1.49
  -2  10  -9   29.60    1.80
  -2  10  -9   28.25    2.10
  -4 -10  -9   41.14    2.01
   4 -10   9   39.20    1.80
   4 -10   9   39.83    2.04
   4  10   9   40.99    1.97
  -4  10  -9   44.16    1.98
  -5 -11   9   19.05    1.44
   5 -11  -9   21.20    1.92
  -5  11   9   19.54    1.68
   5  11  -9   20.81    1.66
  -3 -11   9   32.85    1.82
   3 -11  -9   30.36    2.28
   3  11  -9   28.22    2.04
  -3  11   9   31.50    2.02
  -3  11   9   30.33    1.45
   1 -11  -9   34.11    2.41
  -1 -11   9   35.85    2.01
  -1  11   9   35.87    2.15
  -1  11   9   32.62    1.44
   1  11  -9   32.92    2.27
  -1  11   9   34.36    1.71
   1 -11   9   22.21    1.17
  -1 -11  -9   27.11    1.45
   1 -11   9   20.44    1.58
   1  11   9   22.94    1.24
  -1  11  -9   27.45    1.93
   1  11   9   22.45    1.42
   3 -11   9   29.03    1.57
  -3 -11  -9   26.65    1.57
   3 -11   9   27.87    1.29
   3  11   9   26.81    1.48
   3  11   9   28.59    1.68
  -3  11  -9   29.68    1.55
   5 -11   9    7.29    0.84
  -5 -11  -9    9.06    0.96
   5 -11   9    7.19    0.97
   5  11   9    7.44    0.90
  -4 -12   9    9.09    1.06
   4 -12  -9    7.88    1.33
  -4  12   9    9.01    0.66
   4  12  -9    9.06    1.14
  -4  12   9    9.45    1.23
  -2 -12   9   22.49    1.56
  -2  12   9   19.36    1.23
   2  12  -9   23.11    1.81
   0 -12   9   15.77    1.39
   0  12   9   16.20    1.11
   0  12   9   16.41    1.00
   0  12  -9   15.68    1.55
  -2 -12  -9   27.91    1.64
   2 -12   9   27.15    1.91
  -2  12  -9   27.43    2.16
   2  12   9   27.19    1.47
   2  12   9   25.79    1.61
   4 -12   9   16.42    1.24
   4 -12   9   16.33    1.01
  -4 -12  -9   17.31    1.27
  -4  12  -9   16.12    1.20
   4  12   9   15.19    1.21
  -3 -13   9    6.84    0.99
  -3  13   9    6.99    0.79
   3  13  -9    7.27    1.15
  -1 -13   9    3.46    0.79
  -1  13   9    4.07    0.74
  -1  13   9    3.53    0.54
   1  13  -9    2.87    0.85
   1 -13   9   18.09    1.50
  -1 -13  -9   13.13    1.18
   1 -13   9   17.09    0.97
   1  13   9   18.11    1.11
   1  13   9   17.51    1.32
  -1  13  -9   13.76    1.60
  -3 -13  -9    7.76    0.96
   3 -13   9    9.85    0.96
   3 -13   9    8.43    0.64
   3  13   9    8.22    0.92
  -2 -14   9    3.65    0.86
  -2  14   9    2.69    0.68
   2  14  -9    2.54    0.87
   0 -14   9    3.32    0.88
   0  14   9    2.79    0.77
   0  14  -9    3.65    1.00
   0  14   9    3.26    0.59
  -2 -14  -9    1.76    0.67
   2 -14   9    2.50    0.59
   2  14   9    2.54    0.78
   2  14   9    3.25    0.65
   6   0 -10   37.69    2.19
  -6   0  10   41.95    1.91
  -4   0  10   41.03    1.81
   4   0 -10   40.75    2.02
   2   0 -10  142.34    6.98
  -2   0  10  151.01    6.11
  -2   0  10  157.57    6.10
   2   0 -10  138.51    6.96
   0   0 -10   30.96    1.76
   0   0 -10   31.18    1.44
   2   0  10  132.92    4.93
  -2   0 -10  127.94    6.53
  -2   0 -10  135.55    4.96
  -2   0 -10  132.63    4.95
   2   0  10  131.29    5.72
   2   0  10  129.24    4.60
   4   0  10  108.23    4.05
   4   0  10  109.17    4.31
  -4   0 -10  112.77    4.34
  -6   0 -10   53.73    2.55
   6   0  10   61.10    2.49
   6   0  10   59.03    2.66
   7  -1 -10   11.76    1.07
  -7  -1  10    8.58    0.82
   7   1 -10   12.94    1.01
  -7   1  10    9.13    0.92
   5  -1 -10   38.76    2.11
  -5  -1  10   39.20    1.76
  -5   1  10   37.99    1.85
   5   1 -10   39.93    1.99
   3  -1 -10   22.44    1.33
   3  -1 -10   23.13    1.33
  -3   1  10   28.73    1.20
  -1  -1  10   74.28    3.23
   1  -1 -10   79.12    3.79
   1  -1 -10   78.06    3.75
  -1  -1  10   72.90    3.24
  -1   1  10   70.27    3.26
   1   1 -10   76.58    3.69
   1   1 -10   75.98    3.70
   1  -1  10   83.09    3.60
   1  -1  10   87.19    3.06
  -1  -1 -10   78.39    4.14
   1   1  10   82.17    3.62
   1   1  10   83.41    2.77
  -1   1 -10   78.38    4.12
   1   1  10   84.16    3.08
  -1   1 -10   70.93    3.49
  -3  -1 -10   19.65    1.46
   3  -1  10   20.85    1.09
   3  -1  10   21.24    0.97
   3  -1  10   21.49    1.28
  -3  -1 -10   20.58    1.11
  -3   1 -10   19.37    1.46
   3   1  10   19.90    1.25
   3   1  10   19.87    1.08
   3   1  10   21.88    1.01
  -3   1 -10   18.87    1.08
  -3   1 -10   18.30    1.08
   5  -1  10   20.32    1.13
   5  -1  10   20.74    1.28
  -5  -1 -10   22.41    1.24
   5   1  10   20.75    1.25
   5   1  10   21.45    1.17
  -5   1 -10   22.69    1.28
   7  -1  10   13.58    1.06
  -7  -1 -10   10.72    0.98
  -7   1 -10   10.63    1.03
   7   1  10   12.84    1.00
  -6  -2  10   11.54    0.75
   6  -2 -10    9.28    0.94
   6   2 -10   10.81    0.83
  -6   2  10   11.58    0.89
   4  -2 -10   43.14    2.15
  -4   2  10   37.15    1.88
  -2  -2  10   61.51    2.58
  -2  -2  10   60.69    2.58
   2  -2 -10   59.16    3.07
  -2   2  10   62.62    2.71
   0  -2  10   60.07    2.67
   0  -2 -10   61.64    3.11
   0   2  10   59.16    2.22
   0   2  10   56.35    3.29
   0   2  10   59.16    2.70
   0   2  10   57.24    2.19
   0   2 -10   62.77    3.06
   0   2 -10   59.78    2.56
   2  -2  10   31.25    1.42
   2  -2  10   28.91    1.66
  -2  -2 -10   35.76    1.49
   2  -2  10   30.79    1.26
  -2  -2 -10   36.12    2.00
  -2   2 -10   34.66    1.95
   2   2  10   29.85    1.45
  -2   2 -10   33.73    1.62
   2   2  10   30.02    1.32
   2   2  10   30.89    1.70
   4  -2  10   40.72    1.90
   4  -2  10   41.36    1.74
  -4  -2 -10   40.82    1.89
   4   2  10   39.40    1.74
   4   2  10   40.31    1.90
  -4   2 -10   41.72    1.91
  -4   2 -10   41.96    1.91
  -6  -2 -10    9.60    0.92
   6  -2  10    9.14    0.91
   6  -2  10    8.32    0.79
  -6   2 -10    9.33    0.89
   6   2  10    7.79    0.83
  -7  -3  10    3.06    0.54
   7  -3 -10    2.65    0.73
  -7   3  10    2.38    0.65
   7   3 -10    2.39    0.56
   5  -3 -10    3.17    0.61
  -5   3  10    1.78    0.47
   3  -3 -10   14.60    0.96
  -3   3  10   11.87    0.86
   1  -3 -10   11.65    0.86
  -1  -3  10    8.05    0.63
   1   3 -10   11.68    0.75
  -1   3  10    8.83    0.74
   1   3 -10   10.88    0.72
   1  -3  10   19.10    0.89
   1  -3  10   18.96    1.15
  -1  -3 -10   20.93    1.34
   1   3  10   18.27    1.18
  -1   3 -10   21.82    1.08
   1   3  10   19.43    0.84
  -1   3 -10   23.43    1.38
   1   3  10   18.30    0.98
   3  -3  10    1.80    0.45
   3  -3  10    1.94    0.42
   3  -3  10    1.68    0.33
  -3  -3 -10    1.60    0.52
  -3  -3 -10    1.10    0.38
  -3   3 -10    1.24    0.39
  -3   3 -10    1.61    0.52
   3   3  10    2.07    0.49
   3   3  10    1.99    0.43
   3   3  10    2.12    0.39
  -3   3 -10    1.07    0.39
   5  -3  10    0.06    0.40
   5  -3  10    0.13    0.37
  -5  -3 -10    0.03    0.41
   5   3  10    0.00    0.41
  -5   3 -10    0.50    0.43
  -5   3 -10    0.31    0.44
   5   3  10    0.26    0.36
   7  -3  10    1.10    0.58
  -7  -3 -10    1.20    0.56
   7   3  10    1.26    0.55
  -7   3 -10    2.39    0.65
   6  -4 -10    0.92    0.58
  -6  -4  10    0.68    0.33
   6   4 -10    1.26    0.41
  -6   4  10    0.41    0.49
   4  -4 -10   19.09    1.31
  -4   4  10   18.03    1.15
  -2  -4  10    2.63    0.32
   2  -4 -10    2.46    0.49
  -2  -4  10    2.60    0.31
   2   4 -10    2.74    0.37
  -2   4  10    2.78    0.43
   2   4 -10    2.57    0.32
   0  -4 -10   11.97    0.95
   0  -4  10   10.72    0.77
   0   4  10   11.21    0.85
   0   4 -10   12.00    0.68
   0   4  10   10.46    0.64
   0   4 -10   12.09    0.88
   2  -4  10    9.11    0.79
  -2  -4 -10   10.04    1.00
   2  -4  10    9.05    0.64
   2  -4  10    8.83    0.50
   2   4  10    9.90    0.85
   2   4  10    9.22    0.70
  -2   4 -10    8.31    0.90
   2   4  10    8.76    0.61
  -2   4 -10    8.75    0.71
  -2   4 -10    8.31    0.60
   4  -4  10    1.97    0.42
   4  -4  10    2.06    0.49
  -4  -4 -10    3.74    0.57
   4   4  10    2.31    0.45
  -4   4 -10    1.96    0.47
   4   4  10    2.28    0.52
   6  -4  10    0.50    0.47
   6  -4  10    0.79    0.58
  -6  -4 -10    0.94    0.51
  -6   4 -10    1.41    0.57
   6   4  10    0.79    0.48
  -7  -5  10    4.17    0.59
   7  -5 -10    3.16    0.87
   7   5 -10    3.91    0.68
  -7   5  10    3.77    0.79
  -5  -5  10   10.23    0.67
  -5  -5  10   10.87    0.69
   5  -5 -10   11.40    1.05
   5   5 -10   11.56    0.78
  -5   5  10   11.14    0.97
   3  -5 -10   21.36    1.42
  -3  -5  10   20.84    1.03
   3   5 -10   19.67    1.14
  -3   5  10   21.50    1.26
   1  -5 -10   36.36    2.19
  -1  -5  10   40.11    1.85
  -1   5  10   39.11    1.51
  -1   5  10   38.82    1.95
   1   5 -10   38.01    2.09
   1  -5  10   13.40    0.69
  -1  -5 -10   13.48    1.09
   1  -5  10   12.10    0.91
  -1   5 -10   13.88    0.85
   1   5  10   13.08    0.81
   1   5  10   12.31    1.18
  -1   5 -10   14.57    1.08
   1   5  10   12.98    0.71
   1   5  10   13.35    0.98
   3  -5  10   21.84    1.41
   3  -5  10   23.27    1.19
   3  -5  10   21.19    1.01
  -3  -5 -10   21.79    1.20
   3   5  10   21.47    1.22
   3   5  10   22.07    1.10
  -3   5 -10   20.51    1.58
  -3   5 -10   20.03    1.28
   5  -5  10    0.78    0.53
  -5  -5 -10    0.81    0.47
   5  -5  10    0.59    0.42
   5   5  10    0.79    0.45
  -5   5 -10    0.66    0.46
   5   5  10    0.55    0.50
   7  -5  10    3.60    0.72
  -7  -5 -10    3.20    0.70
  -7   5 -10    3.04    0.74
   7   5  10    2.01    0.64
  -6  -6  10   13.89    0.92
   6  -6 -10   12.69    1.35
  -6   6  10   14.04    1.28
   6   6 -10   13.29    1.02
  -4  -6  10   37.73    1.72
   4  -6 -10   35.83    2.28
   4   6 -10   33.69    1.94
  -4   6  10   40.17    2.02
  -2  -6  10   38.10    1.90
   2  -6 -10   42.89    2.38
   2   6 -10   41.17    2.18
  -2   6  10   38.28    2.07
   0  -6 -10   39.54    2.31
   0  -6  10   39.76    1.96
   0   6  10   37.60    1.45
   0   6  10   36.60    1.99
   0   6  10   39.38    1.70
   0   6 -10   39.26    2.21
   0   6 -10   40.51    1.86
   2  -6  10   60.59    2.43
  -2  -6 -10   59.39    3.29
   2  -6  10   56.69    2.87
  -2  -6 -10   60.45    2.51
   2  -6  10   57.07    2.13
   2   6  10   60.62    2.35
   2   6  10   58.93    3.61
   2   6  10   59.54    2.96
  -2   6 -10   61.26    3.33
   2   6  10   60.04    2.55
  -2   6 -10   60.91    2.83
   4  -6  10   25.46    1.29
  -4  -6 -10   27.30    1.45
   4  -6  10   25.73    1.44
  -4   6 -10   27.61    1.61
   4   6  10   28.72    1.54
   4   6  10   26.71    1.36
   6  -6  10   12.26    0.99
   6  -6  10   11.47    1.04
  -6  -6 -10    8.40    0.96
  -6   6 -10    8.75    1.00
  -6   6 -10    9.63    0.99
   6   6  10   11.70    0.96
  -5  -7  10   27.03    1.40
   5  -7 -10   25.16    1.93
  -5   7  10   28.09    1.73
   5   7 -10   25.34    1.61
   5   7 -10   26.51    1.62
   3  -7 -10   50.41    3.01
  -3  -7  10   51.98    2.45
  -3   7  10   52.12    2.67
   3   7 -10   57.07    2.83
   1  -7 -10   51.43    2.88
  -1  -7  10   48.63    2.40
   1   7 -10   51.25    2.27
  -1   7  10   48.62    2.04
   1   7 -10   51.97    2.76
  -1   7  10   47.80    2.55
   1  -7  10  125.70    4.55
  -1  -7 -10  122.42    6.28
   1  -7  10  123.40    5.47
  -1   7 -10  125.25    6.26
   1   7  10  124.02    5.50
   1   7  10  123.89    4.77
   1   7  10  116.53    4.40
  -1   7 -10  124.40    5.38
   3  -7  10   40.51    2.20
  -3  -7 -10   40.36    1.89
   3  -7  10   42.10    1.86
   3  -7  10   39.70    1.62
  -3   7 -10   38.95    2.48
  -3   7 -10   38.92    2.09
  -3   7 -10   37.81    1.72
   3   7  10   37.49    1.89
   3   7  10   38.35    1.74
   5  -7  10   39.95    1.79
  -5  -7 -10   36.75    1.92
   5  -7  10   36.88    1.94
   5   7  10   37.22    1.81
  -5   7 -10   36.49    1.94
  -6  -8  10   13.65    1.02
   6  -8 -10   12.68    1.43
   6   8 -10   13.42    1.18
  -6   8  10   12.19    1.32
  -4  -8  10   31.99    1.72
   4  -8 -10   34.90    2.25
   4   8 -10   35.18    1.98
  -4   8  10   31.19    1.96
   2  -8 -10   71.98    4.12
  -2  -8  10   77.02    3.46
  -2   8  10   77.44    2.89
   2   8 -10   73.94    3.94
  -2   8  10   76.06    3.64
   0  -8  10   82.00    3.74
   0  -8 -10   76.53    4.34
   0   8  10   83.99    3.26
   0   8 -10   79.04    4.29
   0   8 -10   76.80    3.65
   0   8  10   83.65    3.84
   0   8  10   83.69    2.95
  -2  -8 -10   48.47    2.10
   2  -8  10   42.04    2.40
   2  -8  10   43.86    1.61
   2  -8  10   44.52    1.96
  -2   8 -10   46.83    2.31
   2   8  10   43.69    1.90
   2   8  10   43.16    2.11
  -2   8 -10   45.83    2.74
   4  -8  10   38.00    1.64
  -4  -8 -10   35.17    1.87
   4  -8  10   35.90    1.82
   4   8  10   38.53    1.92
   4   8  10   38.59    1.80
   6  -8  10   18.03    1.48
  -6  -8 -10   20.96    1.34
   6  -8  10   21.30    1.31
  -6   8 -10   23.21    1.48
   6   8  10   20.50    1.35
   5  -9 -10   14.01    1.45
  -5  -9  10   10.68    0.96
   5   9 -10   13.44    1.14
  -5   9  10   10.68    1.24
   3  -9 -10    2.34    0.76
  -3  -9  10    1.02    0.45
  -3   9  10    1.31    0.26
   3   9 -10    2.44    0.60
  -3   9  10    0.91    0.56
  -1  -9  10   14.66    1.15
   1  -9 -10   17.95    1.43
   1   9 -10   19.33    1.07
  -1   9  10   14.46    0.69
   1   9 -10   19.92    1.38
  -1   9  10   13.21    1.22
  -1   9  10   13.75    0.95
   1  -9  10   21.32    1.42
  -1  -9 -10   16.46    1.54
   1  -9  10   20.93    0.95
  -1   9 -10   17.89    1.23
  -1   9 -10   16.31    1.47
   1   9  10   21.09    1.05
   1   9  10   20.28    1.17
   3  -9  10    6.19    0.89
  -3  -9 -10    5.37    0.74
   3  -9  10    5.65    0.69
   3  -9  10    7.08    0.57
   3   9  10    6.54    0.81
  -3   9 -10    6.07    0.82
   3   9  10    6.14    0.70
  -3   9 -10    5.90    0.69
  -3   9 -10    6.02    1.02
   5  -9  10   18.19    1.32
  -5  -9 -10   18.45    1.27
   5  -9  10   18.76    1.16
   5   9  10   17.20    1.19
  -4 -10  10    4.35    0.68
   4 -10 -10    3.64    0.91
  -4  10  10    4.19    0.87
   4  10 -10    3.76    0.78
   2 -10 -10   21.45    1.85
  -2 -10  10   25.41    1.49
  -2  10  10   21.34    1.56
   2  10 -10   20.79    1.63
  -2  10  10   23.34    1.20
   0 -10  10    1.80    0.65
   0 -10 -10    0.65    0.60
   0  10  10    2.71    0.69
   0  10  10    2.61    0.42
   0  10  10    2.82    0.58
   2 -10  10    9.07    0.79
  -2 -10 -10   10.01    0.95
   2 -10  10    8.36    0.96
   2  10  10    9.56    0.80
   2  10  10    9.13    0.91
  -2  10 -10    9.35    1.19
   4 -10  10    8.78    0.74
  -4 -10 -10    7.61    0.93
   4 -10  10    8.91    0.88
   4  10  10    8.40    0.86
   4  10  10    9.10    0.97
   3 -11 -10    0.94    0.72
  -3 -11  10    0.69    0.54
  -3  11  10    0.91    0.37
   3  11 -10    0.48    0.57
  -3  11  10    0.59    0.68
  -1 -11  10    1.72    0.61
   1 -11 -10    2.03    0.77
  -1  11  10    1.84    0.69
   1  11 -10    1.95    0.72
  -1  11  10    1.14    0.48
  -1  11  10    1.74    0.35
   1 -11  10    1.12    0.62
   1 -11  10    1.24    0.37
  -1  11 -10    1.31    0.70
   1  11  10    1.09    0.44
   1  11  10    0.71    0.53
  -3 -11 -10    0.30    0.53
   3 -11  10    0.26    0.47
   3 -11  10    0.45    0.31
   3  11  10    0.61    0.49
   3  11  10    0.80    0.57
   4 -12 -10    0.94    0.87
  -4 -12  10    1.69    0.64
  -4  12  10    1.97    0.85
   4  12 -10    1.09    0.73
   2 -12 -10    0.35    0.68
  -2 -12  10    0.65    0.59
   2  12 -10    0.13    0.62
  -2  12  10    0.62    0.46
  -2  12  10    0.50    0.68
   0 -12  10    2.04    0.77
   0  12  10    1.60    0.58
   0  12  10    2.14    0.47
   0  12 -10    1.21    0.76
  -2 -12 -10    3.72    0.74
   2 -12  10    4.77    0.94
   2 -12  10    3.94    0.60
   2  12  10    4.49    0.67
   2  12  10    4.12    0.75
  -2  12 -10    3.29    0.96
   4 -12  10    0.31    0.41
   4 -12  10    0.12    0.56
  -4 -12 -10    0.09    0.59
  -4  12 -10   -0.11    0.55
   4  12  10    0.55    0.53
  -3 -13  10   11.06    1.18
  -3  13  10   11.89    0.92
   3  13 -10   11.11    1.39
  -1 -13  10    8.45    1.13
  -1  13  10    8.70    0.68
  -1  13  10    7.77    0.91
   1  13 -10    8.43    1.23
   1 -13  10    8.46    1.17
   1 -13  10    8.46    0.67
  -1  13 -10    9.36    1.32
   1  13  10    8.74    0.83
   1  13  10    8.40    0.98
   3 -13  10   13.98    1.12
  -3 -13 -10   14.87    1.27
   3  13  10   15.04    1.13
   3  13  10   14.87    1.30
   0 -14  10   14.21    1.47
   0  14 -10   14.68    1.66
   0  14  10   14.99    1.00
   0  14  10   15.87    1.29
  -2 -14 -10    5.23    0.90
   2 -14  10    4.82    0.68
   6   0 -11    0.01    0.38
  -6   0  11   -0.11    0.34
  -4   0  11   -0.04    0.22
   4   0 -11    0.19    0.22
   2   0 -11    0.09    0.22
   2   0 -11    0.23    0.24
  -2   0  11    0.01    0.20
   0   0  11    0.06    0.25
   0   0 -11   -0.12    0.27
   0   0 -11    0.12    0.20
   2   0  11    0.08    0.25
   2   0  11   -0.15    0.20
  -2   0 -11    0.07    0.36
   2   0  11    0.10    0.35
   4   0  11    0.07    0.30
   4   0  11    0.20    0.40
  -4   0 -11   -0.36    0.37
   6   0  11   -0.18    0.42
  -6   0 -11    0.30    0.47
   6   0  11   -0.02    0.48
  -7  -1  11    5.88    0.70
   7  -1 -11    8.46    0.93
  -7   1  11    6.52    0.79
   7   1 -11    7.58    0.86
  -5  -1  11    2.43    0.32
   5  -1 -11    3.47    0.49
  -5   1  11    2.16    0.42
  -3  -1  11  100.50    4.22
   3  -1 -11  106.00    4.94
  -3   1  11   99.88    4.32
   1  -1 -11   15.43    0.74
   1  -1 -11   16.27    1.02
  -1  -1  11   15.04    0.86
  -1   1  11   14.20    0.87
   1   1 -11   15.58    0.97
   1  -1  11   21.10    0.98
  -1  -1 -11   24.59    1.46
   1  -1  11   20.90    1.24
   1   1  11   18.73    0.98
  -1   1 -11   25.12    1.19
   1   1  11   19.57    1.25
  -1   1 -11   23.18    1.41
  -3  -1 -11    1.13    0.47
  -3  -1 -11    1.77    0.43
   3  -1  11    0.47    0.33
   3  -1  11    0.64    0.41
   3  -1  11    0.25    0.27
   3   1  11    0.11    0.27
   3   1  11    0.09    0.35
   3   1  11    0.34    0.39
  -3   1 -11    1.37    0.55
   5  -1  11    6.75    0.67
  -5  -1 -11    8.45    0.82
   5  -1  11    6.70    0.78
  -5   1 -11    8.37    0.82
   5   1  11    6.62    0.69
   5   1  11    7.82    0.81
  -7  -1 -11    3.75    0.74
   7  -1  11    3.49    0.70
   7   1  11    3.29    0.67
  -7   1 -11    3.99    0.76
   6  -2 -11   16.80    1.22
  -6  -2  11   13.33    0.86
   6   2 -11   16.12    0.98
  -6   2  11   14.02    1.02
   4  -2 -11   40.98    2.16
  -4   2  11   38.99    1.91
  -2  -2  11   32.12    1.57
   2  -2 -11   39.59    1.95
  -2  -2  11   31.84    1.57
   2   2 -11   35.71    1.77
   2   2 -11   39.18    1.80
  -2   2  11   33.85    1.71
   0  -2  11  112.83    4.78
   0  -2 -11  110.89    5.53
   0   2 -11  108.15    4.67
   0   2 -11  111.31    5.48
   0   2  11  108.72    5.87
   0   2  11  112.09    3.99
   0   2  11  112.69    3.98
   0   2  11  111.50    4.83
   2  -2  11   10.99    0.57
   2  -2  11   11.53    0.88
   2  -2  11   11.66    0.71
  -2  -2 -11   12.19    1.05
  -2   2 -11   11.89    1.03
  -2   2 -11   11.91    0.82
   2   2  11   11.61    0.64
   2   2  11   10.85    0.77
   2   2  11   11.24    0.92
  -4  -2 -11   15.76    1.01
   4  -2  11   14.31    0.98
   4  -2  11   15.48    0.89
   4   2  11   13.44    0.98
  -4   2 -11   14.80    1.02
   4   2  11   14.18    0.87
  -4   2 -11   16.22    1.03
   6  -2  11    4.22    0.65
   6  -2  11    4.43    0.76
  -6  -2 -11    3.89    0.68
   6   2  11    5.01    0.77
  -6   2 -11    4.69    0.74
   6   2  11    4.67    0.69
   7  -3 -11   17.00    1.52
  -7  -3  11   23.27    1.19
   7   3 -11   19.25    1.34
  -7   3  11   22.15    1.39
   5  -3 -11   20.32    1.42
  -5   3  11   22.92    1.30
   3  -3 -11   47.42    2.57
  -3   3  11   48.61    2.26
   1  -3 -11   48.17    2.63
  -1  -3  11   51.32    2.22
   1   3 -11   46.75    2.51
  -1   3  11   49.03    2.28
   1  -3  11   25.98    1.46
   1  -3  11   26.61    1.12
  -1  -3 -11   27.20    1.68
  -1   3 -11   29.39    1.70
   1   3  11   25.98    1.48
   1   3  11   26.06    1.25
   1   3  11   25.73    1.02
  -1   3 -11   27.44    1.38
   3  -3  11   68.41    2.60
   3  -3  11   71.19    2.85
  -3  -3 -11   68.13    3.80
  -3  -3 -11   68.83    2.90
   3  -3  11   70.68    3.36
   3   3  11   69.87    3.35
  -3   3 -11   66.25    3.77
   3   3  11   68.90    2.89
   3   3  11   75.59    2.72
  -5  -3 -11   38.09    1.83
   5  -3  11   34.35    1.82
   5  -3  11   35.03    1.66
  -5   3 -11   36.47    1.82
   5   3  11   36.38    1.87
  -5   3 -11   37.35    1.81
   5   3  11   35.99    1.69
  -7  -3 -11   24.62    1.58
   7  -3  11   25.96    1.48
   7   3  11   26.28    1.48
  -7   3 -11   24.78    1.57
   6  -4 -11   31.80    2.11
  -6  -4  11   31.81    1.51
  -6   4  11   29.94    1.82
   6   4 -11   31.92    1.73
   4  -4 -11   39.64    2.37
  -4   4  11   41.97    2.07
  -2  -4  11   45.57    1.91
   2  -4 -11   38.77    2.31
   2   4 -11   39.57    2.16
  -2   4  11   44.91    2.06
   0  -4 -11   65.37    3.55
   0  -4  11   66.63    3.04
   0   4 -11   67.37    2.95
   0   4  11   69.48    3.15
   0   4  11   65.08    2.58
   0   4 -11   69.31    3.50
   2  -4  11   95.78    3.34
   2  -4  11   97.01    3.69
   2  -4  11   95.27    4.37
  -2  -4 -11   95.35    5.04
   2   4  11   99.79    3.80
   2   4  11   96.20    3.52
  -2   4 -11   94.16    5.00
  -2   4 -11   94.46    4.29
   2   4  11  102.45    4.43
   4  -4  11   45.12    2.09
  -4  -4 -11   46.97    2.15
   4  -4  11   46.00    1.93
   4   4  11   46.29    2.15
   4   4  11   46.71    1.99
  -6  -4 -11   18.57    1.30
   6  -4  11   20.46    1.20
   6  -4  11   17.77    1.27
  -6   4 -11   17.38    1.24
   6   4  11   18.68    1.20
  -5  -5  11   19.67    0.98
   5  -5 -11   19.73    1.51
  -5   5  11   18.63    1.32
   3  -5 -11   67.78    3.64
  -3  -5  11   69.21    2.95
  -3   5  11   68.95    3.18
   3   5 -11   66.79    3.35
  -1  -5  11   65.68    2.92
   1  -5 -11   63.64    3.48
  -1   5  11   66.02    2.39
   1   5 -11   63.20    3.34
  -1   5  11   66.92    3.07
  -1  -5 -11  100.74    5.18
   1  -5  11   99.72    4.46
   1  -5  11  100.65    3.68
  -1   5 -11  101.62    5.13
   1   5  11   97.10    5.52
   1   5  11   99.82    3.55
   1   5  11  102.66    4.54
  -1   5 -11  101.30    4.40
   1   5  11   97.97    3.87
  -3  -5 -11   56.05    2.42
   3  -5  11   56.47    2.14
   3  -5  11   55.95    2.83
   3  -5  11   55.39    2.36
  -3   5 -11   56.62    3.21
  -3   5 -11   57.19    2.74
   3   5  11   53.18    2.44
   3   5  11   53.98    2.25
   5  -5  11   26.16    1.53
   5  -5  11   26.26    1.38
  -5  -5 -11   27.49    1.53
   5   5  11   28.94    1.45
  -5   5 -11   25.58    1.53
   5   5  11   28.47    1.61
   6  -6 -11   14.57    1.43
  -6  -6  11   12.38    0.85
  -6   6  11   10.65    1.14
   6   6 -11   12.70    0.98
   4  -6 -11    5.38    0.84
  -4  -6  11    5.44    0.51
  -4   6  11    5.06    0.73
   4   6 -11    5.66    0.57
  -2  -6  11   11.28    0.86
   2  -6 -11   16.26    1.22
  -2   6  11   12.73    1.04
   2   6 -11   16.53    1.03
   0  -6  11   11.54    0.95
   0  -6 -11   14.96    1.14
   0   6 -11   14.20    0.84
   0   6  11   10.63    0.77
   0   6 -11   14.43    1.08
   0   6  11   11.23    0.99
   2  -6  11    7.46    0.83
  -2  -6 -11    7.60    0.98
   2  -6  11    6.64    0.63
  -2   6 -11    7.54    0.72
  -2   6 -11    7.60    0.92
   2   6  11    6.88    0.69
   2   6  11    6.78    0.85
   2   6  11    6.78    1.09
   2   6  11    7.56    0.63
  -4  -6 -11   10.93    0.89
   4  -6  11    9.46    0.74
   4  -6  11    8.38    0.86
   4   6  11    9.42    0.79
   4   6  11    9.77    0.94
  -4   6 -11    9.07    0.90
   6  -6  11    6.63    0.80
  -6  -6 -11    4.65    0.78
   6  -6  11    6.60    0.94
   6   6  11    6.62    0.82
  -6   6 -11    5.43    0.86
  -6   6 -11    4.89    0.82
   5  -7 -11    0.51    0.62
  -5  -7  11   -0.04    0.36
   5   7 -11    0.09    0.41
  -5   7  11    0.68    0.57
  -3  -7  11    5.63    0.60
   3  -7 -11    5.61    0.90
   3   7 -11    4.71    0.66
  -3   7  11    5.33    0.77
   1  -7 -11   11.33    1.14
  -1  -7  11   12.68    0.92
  -1   7  11   12.64    0.72
  -1   7  11   11.31    1.00
   1   7 -11   11.74    1.03
   1   7 -11   11.11    0.74
   1  -7  11    1.16    0.48
  -1  -7 -11    1.74    0.58
   1  -7  11    1.35    0.27
   1   7  11    1.53    0.52
   1   7  11    1.37    0.44
  -1   7 -11    1.28    0.54
  -1   7 -11    1.10    0.41
   1   7  11    1.25    0.32
   3  -7  11    6.00    0.49
   3  -7  11    5.97    0.87
  -3  -7 -11    5.74    0.72
   3  -7  11    4.78    0.62
  -3   7 -11    4.67    0.71
   3   7  11    4.87    0.70
   3   7  11    5.14    0.61
  -3   7 -11    5.74    0.96
   5  -7  11    0.36    0.44
  -5  -7 -11    0.35    0.57
   5  -7  11    0.64    0.56
   5   7  11    0.25    0.57
   5   7  11    0.21    0.47
  -6  -8  11    1.85    0.53
   6   8 -11    1.80    0.61
   4  -8 -11    4.57    0.90
  -4  -8  11    4.78    0.61
  -4   8  11    4.07    0.79
   4   8 -11    4.13    0.66
  -2  -8  11   11.71    0.91
   2  -8 -11   11.56    1.17
   2   8 -11   11.93    1.04
  -2   8  11   12.14    1.09
  -2   8  11   12.82    0.65
   0  -8 -11    2.94    0.71
   0  -8  11    4.12    0.64
   0   8 -11    3.30    0.52
   0   8  11    3.84    0.72
   0   8  11    3.80    0.54
   0   8  11    4.44    0.41
   0   8 -11    2.39    0.62
   2  -8  11   12.69    0.83
   2  -8  11   11.77    1.10
  -2   8 -11   14.89    1.34
   2   8  11   14.11    1.00
   2   8  11   13.57    0.88
  -2   8 -11   14.19    1.07
  -4  -8 -11    5.73    0.76
   4  -8  11    5.77    0.76
   4  -8  11    6.25    0.63
   4   8  11    5.77    0.71
   4   8  11    6.62    0.85
  -6  -8 -11    1.93    0.64
   6  -8  11    1.90    0.72
   6   8  11    1.62    0.64
  -5  -9  11    5.87    0.74
   5  -9 -11    4.81    1.02
  -5   9  11    5.42    0.95
   5   9 -11    5.33    0.82
   3  -9 -11    5.10    0.95
  -3  -9  11    8.40    0.82
  -3   9  11    7.91    0.95
   3   9 -11    5.19    0.79
  -1  -9  11   15.02    1.14
   1  -9 -11   14.23    1.35
  -1   9  11   13.37    1.17
   1   9 -11   15.14    1.01
  -1   9  11   14.10    0.92
   1   9 -11   16.30    1.32
  -1  -9 -11    3.87    0.84
   1  -9  11    3.88    0.76
   1  -9  11    5.03    0.44
  -1   9 -11    3.82    0.81
   1   9  11    3.95    0.51
   1   9  11    3.80    0.62
   3  -9  11   15.00    1.36
   3  -9  11   14.81    1.04
  -3  -9 -11   16.67    1.12
   3  -9  11   14.43    0.77
   3   9  11   14.56    0.98
   3   9  11   14.06    1.13
  -3   9 -11   16.02    1.50
   5  -9  11    6.32    0.89
  -5  -9 -11    3.98    0.73
   5  -9  11    6.17    0.72
   5   9  11    5.87    0.81
   4 -10 -11   12.30    1.45
  -4 -10  11   11.37    0.98
   4  10 -11   11.29    1.16
  -4  10  11   12.33    1.31
  -2 -10  11   22.46    1.42
   2 -10 -11   22.25    1.81
  -2  10  11   22.37    1.62
  -2  10  11   21.59    1.13
   2  10 -11   21.62    1.63
   0 -10 -11   16.31    1.45
   0 -10  11   13.05    1.13
   0  10  11   13.38    0.78
   0  10  11   13.01    0.98
   0  10 -11   14.38    1.30
   0  10  11   12.74    1.25
   2 -10  11   24.48    1.67
   2 -10  11   24.34    1.25
  -2  10 -11   22.58    1.93
   2  10  11   23.13    1.43
   2  10  11   23.66    1.28
   4 -10  11   18.31    1.26
   4 -10  11   18.16    1.00
  -4 -10 -11   18.76    1.32
   4  10  11   18.05    1.34
   4  10  11   18.20    1.19
   3 -11 -11   34.00    2.45
  -3 -11  11   33.01    1.96
  -3  11  11   32.71    2.17
   3  11 -11   38.81    2.34
  -3  11  11   33.68    1.45
  -1 -11  11   45.47    2.47
   1 -11 -11   43.04    2.91
  -1  11  11   46.91    2.10
   1  11 -11   45.05    2.85
  -1  11  11   47.55    2.64
   1 -11  11   31.08    1.30
   1 -11  11   30.15    1.99
  -1  11 -11   29.17    2.23
   1  11  11   33.48    1.75
   1  11  11   30.47    1.47
   3 -11  11   15.65    1.08
  -3 -11 -11   14.51    1.16
   3  11  11   14.71    1.20
   3  11  11   17.00    1.11
  -2 -12  11    7.42    0.98
   2 -12 -11    9.43    1.28
  -2  12  11    8.01    1.15
   2  12 -11   10.14    1.21
  -2  12  11    8.04    0.78
   0 -12  11   24.15    1.71
   0  12  11   24.30    1.20
   0  12  11   23.82    1.43
   0  12 -11   25.11    1.97
   2 -12  11   15.44    0.99
  -2 -12 -11   16.66    1.25
   2 -12  11   15.55    1.48
  -2  12 -11   15.97    1.67
   2  12  11   15.36    1.24
   2  12  11   15.45    1.09
  -1 -13  11    5.64    0.98
   1  13 -11    4.15    1.04
  -1  13  11    4.17    0.71
   1 -13  11    8.54    1.22
   1  13  11    8.56    0.82
  -1  13 -11   10.64    1.38
   1  13  11    9.48    1.00
   0  14  11    3.46    0.77
   6   0 -12   18.44    1.33
  -6   0  12   24.66    1.15
   4   0 -12   32.18    1.62
  -4   0  12   29.92    1.45
  -2   0  12   58.78    2.54
   2   0 -12   56.23    2.89
   0   0  12   36.54    1.96
   0   0 -12   42.86    2.26
   0   0 -12   41.58    1.86
   2   0  12   54.02    2.03
  -2   0 -12   59.80    3.11
   2   0  12   54.12    2.73
   2   0  12   56.43    2.30
   4   0  12   35.40    1.56
  -4   0 -12   35.09    1.75
   4   0  12   34.88    1.72
   6   0  12   26.02    1.59
   6   0  12   26.04    1.43
  -6   0 -12   27.48    1.53
  -7  -1  12   14.12    0.95
   7  -1 -12   15.30    1.22
   7   1 -12   14.80    1.13
  -7   1  12   13.75    1.03
  -5  -1  12   32.38    1.47
   5  -1 -12   33.05    1.85
  -5   1  12   32.15    1.60
   3  -1 -12   48.50    2.55
  -3  -1  12   49.54    2.15
  -3   1  12   52.15    2.26
   1  -1 -12   79.53    3.40
   1  -1 -12   80.10    4.05
  -1  -1  12   79.95    3.51
  -1   1  12   81.29    3.55
   1   1 -12   81.71    4.02
  -1  -1 -12   79.88    4.25
   1  -1  12   84.53    3.72
   1  -1  12   81.25    3.05
  -1   1 -12   80.54    3.61
   1   1  12   82.53    3.11
   1   1  12   79.51    3.70
  -1   1 -12   85.92    4.27
  -3  -1 -12   68.16    3.65
   3  -1  12   65.07    3.17
   3  -1  12   66.01    2.49
   3  -1  12   63.52    2.69
  -3   1 -12   70.01    3.67
   3   1  12   63.71    2.73
   3   1  12   65.80    2.51
   3   1  12   62.52    3.16
   5  -1  12   30.07    1.45
   5  -1  12   30.82    1.58
  -5  -1 -12   26.72    1.55
   5   1  12   30.91    1.64
   5   1  12   29.33    1.45
  -5   1 -12   25.33    1.55
  -7  -1 -12    5.11    0.83
   7  -1  12    5.14    0.79
   7   1  12    4.25    0.76
  -7   1 -12    5.04    0.83
  -6  -2  12    9.77    0.68
   6  -2 -12   12.42    1.07
  -6   2  12    9.35    0.86
   6   2 -12   11.25    0.79
   4  -2 -12   21.34    1.33
  -4   2  12   22.49    1.19
   2  -2 -12   50.64    2.58
  -2  -2  12   46.31    2.13
  -2   2  12   46.08    2.23
   2   2 -12   49.28    2.42
   0  -2 -12   43.96    2.42
   0  -2  12   42.38    2.09
   0   2 -12   44.75    1.98
   0   2 -12   43.95    2.38
   0   2  12   43.26    2.58
   0   2  12   42.16    2.12
   2  -2  12   58.93    2.36
   2  -2  12   62.12    2.06
   2  -2  12   59.59    2.86
  -2  -2 -12   56.00    3.25
  -2   2 -12   55.24    2.74
  -2   2 -12   53.20    3.20
   2   2  12   64.40    2.47
   2   2  12   58.59    2.86
   2   2  12   60.60    2.19
   4  -2  12    5.38    0.67
  -4  -2 -12    6.77    0.72
   4  -2  12    5.45    0.57
   4   2  12    6.14    0.65
   4   2  12    5.44    0.68
   6  -2  12   21.02    1.25
   6  -2  12   19.90    1.35
  -6  -2 -12   18.81    1.29
  -6   2 -12   19.19    1.33
   6   2  12   20.70    1.41
   6   2  12   19.84    1.21
   5  -3 -12    5.15    0.74
  -5   3  12    4.54    0.63
   3  -3 -12    4.19    0.58
  -3  -3  12    2.54    0.31
  -3  -3  12    2.54    0.31
  -3   3  12    2.65    0.45
   1  -3 -12    4.19    0.61
  -1  -3  12    4.26    0.50
   1   3 -12    3.83    0.55
  -1   3  12    4.44    0.56
   1  -3  12    0.53    0.35
  -1  -3 -12    0.06    0.38
   1  -3  12    0.44    0.20
  -1   3 -12    0.37    0.40
  -1   3 -12    0.41    0.29
   1   3  12    0.18    0.37
   1   3  12    0.34    0.29
  -3  -3 -12    2.36    0.66
   3  -3  12    2.62    0.58
   3  -3  12    2.10    0.35
   3  -3  12    2.24    0.45
   3   3  12    2.65    0.45
   3   3  12    1.75    0.56
   3   3  12    2.03    0.49
  -3   3 -12    2.10    0.64
  -5  -3 -12    4.13    0.67
   5  -3  12    3.61    0.68
   5  -3  12    4.88    0.63
  -5   3 -12    4.22    0.69
   5   3  12    4.23    0.63
   5   3  12    4.37    0.70
   6  -4 -12    3.20    0.76
  -6   4  12    4.37    0.71
   6   4 -12    4.08    0.52
   4  -4 -12    0.38    0.44
  -4   4  12    0.94    0.44
  -2  -4  12   34.28    1.62
   2  -4 -12   36.32    2.05
   2   4 -12   34.46    1.83
  -2   4  12   31.91    1.76
   0  -4  12    0.89    0.37
   0  -4 -12    1.65    0.50
   0   4  12    0.86    0.41
   0   4  12    0.72    0.25
   0   4 -12    1.35    0.44
   0   4 -12    1.16    0.30
   2  -4  12   19.43    0.99
  -2  -4 -12   18.02    1.44
   2  -4  12   19.03    1.28
   2   4  12   20.14    1.11
   2   4  12   18.96    0.94
  -2   4 -12   19.06    1.44
   2   4  12   19.25    1.29
  -2   4 -12   19.26    1.18
  -4  -4 -12    0.65    0.46
   4  -4  12    0.59    0.37
   4  -4  12    0.04    0.38
   4   4  12    0.23    0.48
   4   4  12    0.27    0.36
   6  -4  12    1.24    0.53
   6  -4  12    0.93    0.59
  -6  -4 -12    1.30    0.61
   6   4  12    0.63    0.57
  -6   4 -12    0.80    0.55
   6   4  12    1.26    0.55
   5  -5 -12    8.68    0.96
  -5   5  12    6.58    0.85
   3  -5 -12   19.58    1.41
  -3  -5  12   20.56    1.03
  -3   5  12   20.49    1.27
   3   5 -12   18.10    1.13
   1  -5 -12   26.93    1.73
  -1  -5  12   26.61    1.41
  -1   5  12   26.40    1.52
   1   5 -12   26.43    1.59
   1   5 -12   26.87    1.25
   1  -5  12   33.54    1.25
  -1  -5 -12   29.24    2.05
   1  -5  12   34.19    1.80
   1   5  12   32.18    2.22
   1   5  12   34.05    1.27
   1   5  12   32.41    1.82
  -1   5 -12   30.20    1.97
  -1   5 -12   30.37    1.65
   1   5  12   33.79    1.53
   3  -5  12   17.56    1.02
   3  -5  12   16.30    0.82
   3  -5  12   16.19    1.22
   3   5  12   16.36    0.95
  -3   5 -12   16.76    1.37
   3   5  12   15.71    1.07
  -3   5 -12   18.11    1.18
  -5  -5 -12    5.94    0.84
   5  -5  12    5.99    0.79
   5  -5  12    7.50    0.72
   5   5  12    6.58    0.88
   5   5  12    7.32    0.74
   6  -6 -12    9.41    1.21
  -6  -6  12    8.81    0.67
  -6   6  12    9.32    1.06
   6   6 -12    8.27    0.81
  -4  -6  12   18.72    1.01
   4  -6 -12   19.49    1.48
  -4   6  12   17.49    1.28
   4   6 -12   19.01    1.14
   2  -6 -12    4.54    0.79
  -2   6  12    6.90    0.82
   2   6 -12    3.64    0.57
   0  -6 -12   27.75    1.84
   0  -6  12   27.36    1.52
   0   6 -12   26.47    1.71
   0   6  12   26.69    1.28
   0   6  12   25.91    1.59
   0   6 -12   27.99    1.44
   2  -6  12    6.45    0.56
  -2  -6 -12    3.95    0.82
   2  -6  12    6.31    0.81
  -2   6 -12    3.41    0.75
   2   6  12    6.64    0.72
   2   6  12    6.59    1.08
   2   6  12    5.58    0.80
  -2   6 -12    3.93    0.63
   2   6  12    5.82    0.55
   4  -6  12   18.25    1.00
  -4  -6 -12   21.55    1.29
   4  -6  12   17.23    1.14
   4   6  12   17.89    1.23
   4   6  12   18.30    1.11
   6  -6  12   20.66    1.43
   6  -6  12   20.27    1.27
  -6  -6 -12   20.74    1.40
   6   6  12   23.94    1.40
  -6   6 -12   21.25    1.46
  -5  -7  12   23.22    1.21
   5  -7 -12   20.57    1.74
  -5   7  12   22.53    1.54
   5   7 -12   21.71    1.40
   3  -7 -12   17.82    1.46
  -3  -7  12   15.71    1.02
  -3   7  12   16.48    1.29
   3   7 -12   18.59    1.20
   1  -7 -12   25.04    1.89
  -1  -7  12   32.06    1.59
  -1   7  12   32.13    1.76
   1   7 -12   26.13    1.44
  -1   7  12   32.02    1.26
   1   7 -12   25.52    1.78
   1  -7  12   10.42    0.97
  -1  -7 -12   11.83    1.17
  -1   7 -12   12.74    1.13
   1   7  12   11.25    0.85
   1   7  12   10.11    0.67
   1   7  12   11.06    1.06
  -1   7 -12   12.18    0.88
  -3  -7 -12   25.33    1.55
   3  -7  12   29.46    1.16
   3  -7  12   28.60    1.43
   3  -7  12   30.22    1.82
  -3   7 -12   25.52    2.01
   3   7  12   30.55    1.40
   3   7  12   28.00    1.54
  -3   7 -12   24.93    1.62
   5  -7  12   23.95    1.24
  -5  -7 -12   20.07    1.40
   5  -7  12   23.88    1.49
   5   7  12   23.08    1.33
   5   7  12   23.68    1.51
  -4  -8  12   23.50    1.35
   4  -8 -12   24.81    1.84
   4   8 -12   23.43    1.52
  -4   8  12   23.05    1.61
   2  -8 -12   54.65    3.28
  -2  -8  12   58.01    2.73
  -2   8  12   56.92    2.93
   2   8 -12   57.86    3.13
   0  -8 -12   57.14    3.35
   0  -8  12   58.83    2.85
   0   8 -12   55.84    2.72
   0   8  12   56.72    2.91
   0   8  12   58.58    2.41
   0   8  12   56.75    2.01
   0   8 -12   55.05    3.20
   2  -8  12   48.29    2.56
   2  -8  12   47.30    2.01
   2   8  12   47.74    2.21
  -2   8 -12   47.73    2.93
   2   8  12   47.76    1.99
  -4  -8 -12   20.12    1.37
   4  -8  12   19.17    1.04
   4  -8  12   20.22    1.27
   4   8  12   20.04    1.24
   4   8  12   19.66    1.37
  -5  -9  12   14.68    1.07
   5  -9 -12   14.60    1.52
   5   9 -12   14.53    1.26
  -5   9  12   14.50    1.41
   3  -9 -12   18.32    1.65
  -3  -9  12   17.95    1.21
  -3   9  12   18.96    1.47
   3   9 -12   17.91    1.41
   1  -9 -12   25.61    1.89
  -1  -9  12   21.72    1.46
  -1   9  12   22.56    1.20
   1   9 -12   26.82    1.74
  -1   9  12   22.23    1.63
  -1  -9 -12   23.74    1.84
   1  -9  12   21.74    1.57
  -1   9 -12   25.93    1.87
   1   9  12   22.64    1.12
   1   9  12   23.32    1.35
   3  -9  12   20.79    1.25
   3  -9  12   21.78    1.67
  -3  -9 -12   23.90    1.39
   3   9  12   21.78    1.25
   3   9  12   22.50    1.43
  -3   9 -12   23.19    1.90
   5  -9  12   13.60    1.13
  -5  -9 -12   12.63    1.14
   5  -9  12   13.03    0.95
   5   9  12   14.40    1.09
   4 -10 -12    3.87    0.97
  -4 -10  12    3.29    0.67
   4  10 -12    3.64    0.79
  -4  10  12    4.15    0.89
   2 -10 -12    8.20    1.17
  -2 -10  12    8.07    0.91
  -2  10  12   10.01    1.14
   2  10 -12    8.99    1.04
  -2  10  12    9.34    0.64
   0 -10 -12    9.54    1.23
   0 -10  12    9.07    1.01
   0  10  12    8.35    0.58
   0  10 -12    8.20    1.10
   0  10  12    8.97    1.03
   0  10  12    7.93    0.79
   2 -10  12    9.68    0.75
   2 -10  12    9.47    1.13
   2  10  12    9.53    0.79
  -2  10 -12    9.87    1.31
   2  10  12   10.28    1.02
   4 -10  12    1.08    0.39
  -4 -10 -12    1.74    0.63
   4 -10  12    1.86    0.61
   4  10  12    1.09    0.64
   4  10  12    1.61    0.61
   3 -11 -12    0.85    0.81
  -3 -11  12    0.19    0.53
  -3  11  12    0.86    0.69
   3  11 -12    0.88    0.61
  -1 -11  12   -0.05    0.53
   1 -11 -12    0.31    0.71
   1  11 -12    0.08    0.62
  -1  11  12    0.27    0.44
  -1  11  12   -0.68    0.60
   1 -11  12    0.01    0.63
   1  11  12    0.08    0.48
  -1  11 -12    0.47    0.73
   1  11  12    0.87    0.43
   3 -11  12    0.41    0.48
  -3 -11 -12    0.45    0.56
   3  11  12    1.18    0.55
   3  11  12    0.43    0.59
  -2 -12  12    6.67    0.96
   2 -12 -12    6.02    1.23
  -2  12  12    7.03    1.14
   2  12 -12    6.20    1.07
  -2  12  12    7.72    0.74
   0 -12  12    6.00    0.98
   0  12  12    6.43    0.61
   0  12 -12    5.30    1.03
   0  12  12    6.46    0.85
   2 -12  12    4.20    0.97
   2 -12  12    4.51    0.57
  -2  12 -12    5.95    1.19
   2  12  12    4.85    0.85
   2  12  12    4.93    0.70
  -1 -13  12    2.95    0.86
   1  13 -12    4.64    1.02
  -1  13  12    3.38    0.67
   1 -13  12    8.04    1.22
   1  13  12    9.22    0.83
  -1  13 -12   10.43    1.43
   1  13  12    8.12    1.00
   6   0 -13    0.20    0.43
  -6   0  13    0.08    0.34
   4   0 -13    0.07    0.26
  -4   0  13    0.05    0.26
  -2   0  13    0.01    0.27
   2   0 -13   -0.02    0.27
   0   0 -13    0.10    0.24
   0   0  13    0.09    0.33
   0   0 -13   -0.13    0.35
  -2   0 -13    0.18    0.44
   2   0  13    0.04    0.41
   2   0  13   -0.15    0.30
   4   0  13   -0.11    0.39
   4   0  13    0.14    0.34
   6   0  13   -0.42    0.51
   6   0  13    0.17    0.46
  -6   0 -13    0.03    0.50
   5  -1 -13   10.58    0.89
  -5   1  13   12.25    0.82
   3  -1 -13    6.01    0.63
   3   1 -13    5.92    0.51
  -1  -1  13   17.23    0.98
   1  -1 -13   16.37    1.14
   1  -1 -13   15.85    0.86
  -1   1  13   17.83    1.04
   1   1 -13   16.60    1.11
   1   1 -13   15.34    0.78
  -1  -1 -13    6.52    0.78
   1  -1  13    5.14    0.67
   1  -1  13    5.12    0.40
   1   1  13    5.27    0.46
   1   1  13    5.53    0.70
  -1   1 -13    6.30    0.76
  -1   1 -13    6.05    0.56
   3  -1  13   50.60    2.15
   3  -1  13   50.82    1.91
   3  -1  13   50.38    2.57
  -3  -1 -13   44.31    2.83
   3   1  13   46.79    1.91
  -3   1 -13   44.77    2.81
   3   1  13   49.89    2.54
   3   1  13   48.38    2.13
  -5  -1 -13    3.79    0.68
   5  -1  13    4.02    0.57
   5  -1  13    4.23    0.71
   5   1  13    5.35    0.65
   5   1  13    4.44    0.71
   6  -2 -13   10.03    1.05
  -6   2  13   11.17    0.94
   4  -2 -13   27.06    1.64
  -4   2  13   28.59    1.46
   2  -2 -13   42.48    2.48
   2  -2 -13   43.58    1.99
  -2  -2  13   52.04    2.09
   2   2 -13   42.19    2.36
  -2   2  13   49.94    2.19
   0  -2 -13   51.68    2.91
   0  -2  13   55.17    2.51
   0   2 -13   51.01    2.38
   0   2  13   53.69    3.07
   0   2  13   53.87    2.56
   0   2 -13   52.61    2.85
  -2  -2 -13   60.94    3.40
   2  -2  13   61.48    2.95
   2  -2  13   61.38    2.44
   2   2  13   61.40    2.50
  -2   2 -13   59.00    2.84
  -2   2 -13   58.37    3.36
   2   2  13   61.95    2.21
   2   2  13   59.01    2.93
   4  -2  13   55.78    2.47
   4  -2  13   57.03    2.24
   4   2  13   56.06    2.27
   4   2  13   53.32    2.48
   6  -2  13   12.70    1.13
   6  -2  13   14.11    1.02
   6   2  13   15.09    1.19
   6   2  13   14.42    1.05
  -6   2 -13   11.28    1.11
   5  -3 -13   20.69    1.45
  -5   3  13   21.78    1.32
   3  -3 -13   28.25    1.63
  -3  -3  13   25.29    1.22
  -3   3  13   26.22    1.44
   1  -3 -13   26.23    1.55
  -1  -3  13   20.71    1.25
   1   3 -13   25.25    1.43
  -1   3  13   21.05    1.33
  -1  -3 -13   39.64    2.36
   1  -3  13   39.80    2.07
   1   3  13   38.77    2.10
   1   3  13   38.57    2.57
  -1   3 -13   42.05    1.98
   1   3  13   39.27    1.71
  -1   3 -13   40.89    2.33
   3  -3  13    7.82    0.56
   3  -3  13    8.21    0.93
  -3  -3 -13   10.65    1.07
   3  -3  13    7.67    0.73
   3   3  13    7.90    0.79
  -3   3 -13    9.60    1.05
   3   3  13    7.99    0.64
   3   3  13    8.38    0.96
   5  -3  13   20.89    1.35
  -5  -3 -13   23.24    1.39
   5  -3  13   21.88    1.19
   5   3  13   19.89    1.35
   5   3  13   19.67    1.22
   6  -4 -13   23.53    1.77
  -6   4  13   24.64    1.53
   4  -4 -13   25.92    1.66
  -4   4  13   24.97    1.48
   2  -4 -13   98.61    5.01
  -2  -4  13   96.97    4.23
   2   4 -13  101.44    4.85
  -2   4  13   98.64    4.41
   0  -4 -13   47.11    2.81
   0  -4  13   55.17    2.43
   0   4 -13   45.92    2.71
   0   4  13   52.24    2.48
   0   4 -13   47.03    2.27
   0   4  13   51.17    1.90
   2  -4  13   35.32    1.62
   2  -4  13   35.65    2.05
  -2  -4 -13   43.44    2.40
   2   4  13   34.44    1.70
  -2   4 -13   39.87    2.33
  -2   4 -13   41.34    1.97
   2   4  13   34.30    1.49
   2   4  13   36.25    2.05
   4  -4  13   34.45    1.54
   4  -4  13   36.96    1.78
   4   4  13   35.16    1.64
   4   4  13   36.62    1.88
  -6  -4 -13   12.34    1.18
   6  -4  13   10.82    1.13
   6  -4  13   12.71    1.00
   6   4  13   12.58    1.02
   6   4  13   14.40    1.19
   5  -5 -13   15.89    1.32
  -5   5  13   13.93    1.18
  -3  -5  13   23.53    1.18
   3  -5 -13   22.15    1.59
  -3   5  13   24.97    1.44
   3   5 -13   22.69    1.33
   1  -5 -13   52.08    2.88
  -1  -5  13   46.38    2.39
  -1   5  13   47.03    2.53
   1   5 -13   54.76    2.28
   1   5 -13   55.99    2.78
  -1  -5 -13   64.00    3.65
   1  -5  13   65.85    3.15
   1   5  13   65.24    3.90
  -1   5 -13   64.93    3.59
   1   5  13   67.44    3.23
  -1   5 -13   65.32    3.05
   1   5  13   68.08    2.71
   3  -5  13   12.49    0.86
   3  -5  13   14.65    1.21
   3  -5  13   13.43    0.65
  -3   5 -13   10.36    1.17
  -3   5 -13   11.48    1.00
   3   5  13   12.60    0.98
   3   5  13   13.71    0.85
   5  -5  13    8.41    0.93
   5  -5  13    8.81    0.77
   5   5  13    9.43    0.88
   5   5  13    9.07    0.97
   6   6 -13    4.64    0.66
   4  -6 -13   10.40    1.11
  -4  -6  13   10.56    0.70
   4   6 -13   10.65    0.81
  -4   6  13   10.57    1.01
  -2  -6  13   21.92    1.25
   2  -6 -13   22.79    1.66
  -2   6  13   22.40    1.43
   2   6 -13   23.55    1.44
   0  -6 -13    6.84    0.96
   0  -6  13    9.21    0.82
   0   6  13    9.02    0.89
   0   6 -13    7.76    0.92
   0   6 -13    7.44    0.69
   0   6  13    8.82    0.60
   2  -6  13   14.07    1.18
   2  -6  13   13.29    0.82
  -2  -6 -13   15.51    1.38
   2   6  13   13.37    0.97
  -2   6 -13   15.42    1.34
   2   6  13   12.37    1.42
   2   6  13   13.57    1.16
   2   6  13   13.99    0.81
  -4  -6 -13   15.24    1.16
   4  -6  13   17.61    1.14
   4  -6  13   16.28    0.90
   4   6  13   16.34    1.05
   4   6  13   17.08    1.21
  -6  -6 -13    6.86    0.94
   5  -7 -13    1.90    0.75
  -5  -7  13    1.15    0.40
  -5   7  13    1.03    0.63
   5   7 -13    1.50    0.50
  -3  -7  13    0.38    0.37
   3  -7 -13    0.55    0.58
  -3   7  13    0.93    0.55
   3   7 -13    0.27    0.40
  -1  -7  13    2.29    0.52
   1  -7 -13    2.41    0.67
  -1   7  13    2.32    0.62
   1   7 -13    1.74    0.39
   1   7 -13    1.58    0.54
  -1   7  13    2.02    0.28
  -1  -7 -13    3.30    0.76
   1  -7  13    3.45    0.64
  -1   7 -13    3.80    0.78
   1   7  13    4.30    0.41
   1   7  13    3.96    0.59
   1   7  13    3.79    0.69
   3  -7  13   -0.10    0.40
   3  -7  13   -0.26    0.47
   3   7  13    0.34    0.47
  -3   7 -13   -0.03    0.61
   3   7  13   -0.14    0.39
   5  -7  13    0.11    0.44
   5  -7  13    0.22    0.51
  -5  -7 -13    0.63    0.58
   5   7  13    0.07    0.51
   5   7  13    0.19    0.59
   4  -8 -13    1.70    0.74
  -4  -8  13    1.10    0.45
  -4   8  13    0.94    0.60
   4   8 -13    1.44    0.54
  -2  -8  13    4.23    0.64
   2  -8 -13    5.44    0.95
  -2   8  13    3.77    0.79
   2   8 -13    5.70    0.79
   0  -8  13    5.35    0.76
   0  -8 -13    6.33    0.99
   0   8 -13    6.76    0.89
   0   8  13    5.16    0.83
   0   8  13    5.99    0.63
   2  -8  13    1.79    0.40
   2  -8  13    1.17    0.61
   2   8  13    1.65    0.56
  -2   8 -13    1.46    0.68
   2   8  13    1.59    0.43
   4  -8  13    0.07    0.33
  -4  -8 -13    0.08    0.56
   4  -8  13    0.04    0.47
   4   8  13    0.10    0.53
   4   8  13   -0.35    0.43
  -3  -9  13   16.40    1.17
   3  -9 -13   16.44    1.55
   3   9 -13   18.08    1.33
  -3   9  13   14.52    1.36
  -1  -9  13    9.88    0.95
   1  -9 -13    8.82    1.18
  -1   9  13   11.78    1.14
  -1   9  13   10.30    0.70
   1   9 -13    7.24    0.99
   1  -9  13   18.33    1.41
  -1   9 -13   17.45    1.56
   1   9  13   18.52    1.18
   1   9  13   18.23    0.93
   3  -9  13    8.37    0.83
   3  -9  13    8.38    1.14
   3   9  13    8.51    0.79
   3   9  13    8.05    0.96
  -3   9 -13   11.33    1.40
  -4 -10  13   14.55    1.15
   4 -10 -13   15.02    1.60
  -4  10  13   14.61    1.44
   4  10 -13   14.84    1.33
   2 -10 -13    8.13    1.20
  -2 -10  13    5.11    0.75
   2  10 -13    7.17    1.01
  -2  10  13    6.06    0.97
  -2  10  13    5.71    0.46
   0 -10  13    4.72    0.81
   0 -10 -13    5.91    1.03
   0  10  13    4.74    0.64
   0  10 -13    5.14    0.94
   0  10  13    3.86    0.87
   2 -10  13   13.03    1.30
   2 -10  13   13.40    0.82
  -2  10 -13   14.86    1.52
   2  10  13   13.95    1.13
   2  10  13   11.68    0.87
   4 -10  13    5.44    0.77
  -4 -10 -13    4.59    0.84
   4  10  13    6.57    0.84
   4  10  13    5.62    0.92
  -3 -11  13   18.94    1.36
   3 -11 -13   17.48    1.76
   3  11 -13   16.11    1.47
  -3  11  13   18.05    1.58
  -1 -11  13   29.55    1.86
   1 -11 -13   32.23    2.42
  -1  11  13   29.44    1.49
   1  11 -13   30.18    2.12
  -1  11  13   27.79    2.03
   1 -11  13   33.60    2.21
   1  11  13   36.34    1.86
   1  11  13   34.15    1.54
  -1  11 -13   35.48    2.54
   3 -11  13   34.95    1.69
   3  11  13   34.11    1.72
   3  11  13   35.15    1.99
   2 -12 -13   10.77    1.49
  -2 -12  13   13.32    1.20
  -2  12  13   13.53    0.86
   2  12 -13   13.08    1.43
  -2  12  13   14.76    1.49
   0 -12  13   13.78    1.39
   0  12  13   14.64    1.13
   0  12 -13   13.89    1.50
   2 -12  13    9.38    0.65
   2 -12  13    8.53    1.24
  -2  12 -13    9.56    1.48
   2  12  13    9.10    1.03
   2  12  13    8.69    0.84
   6   0 -14   34.31    1.81
  -6   0  14   27.34    1.51
   4   0 -14   32.22    1.71
  -4   0  14   30.87    1.50
  -2   0  14   37.25    1.98
   2   0 -14   47.30    2.29
   0   0  14   26.94    1.58
   0   0 -14   31.67    1.82
   0   0  14   25.71    1.86
   0   0 -14   33.45    1.50
  -2   0 -14   16.16    1.31
   2   0  14   14.23    0.89
   2   0  14   14.53    1.14
   4   0  14    3.98    0.53
   4   0  14    3.89    0.63
   6   0  14   10.95    1.09
   6   0  14   11.84    0.96
  -6   0 -14   11.83    1.11
   5  -1 -14   16.87    1.16
  -5   1  14   17.32    1.02
  -3  -1  14   59.71    2.59
   3  -1 -14   57.76    3.04
   3   1 -14   60.27    2.96
  -3   1  14   58.19    2.66
   1  -1 -14   55.00    3.00
  -1  -1  14   60.08    2.60
   1  -1 -14   53.37    2.47
   1   1 -14   55.67    2.44
   1   1 -14   54.34    2.96
  -1   1  14   57.54    2.61
  -1  -1 -14   56.76    3.16
   1  -1  14   55.24    2.74
   1   1  14   56.91    2.18
  -1   1 -14   57.15    3.16
   1   1  14   57.86    2.77
  -1   1 -14   55.75    2.64
   3  -1  14   41.94    1.62
  -3  -1 -14   38.61    2.58
   3  -1  14   41.89    1.88
   3  -1  14   40.41    2.28
   3   1  14   41.63    1.66
   3   1  14   42.28    1.92
  -3   1 -14   39.95    2.56
   3   1  14   42.24    2.31
   5  -1  14   26.53    1.38
   5  -1  14   28.80    1.62
   5   1  14   26.70    1.59
   5   1  14   28.40    1.42
   6  -2 -14    5.15    0.80
  -6   2  14    6.43    0.74
   4  -2 -14   10.04    0.93
  -4   2  14   12.38    0.86
  -2  -2  14    2.41    0.40
   2  -2 -14    0.91    0.45
  -2   2  14    2.58    0.45
   0  -2 -14   28.28    1.78
   0  -2  14   27.44    1.52
   0   2 -14   28.00    1.72
   0   2  14   26.44    1.85
   0   2 -14   27.34    1.39
   0   2  14   27.39    1.58
   2  -2  14   12.41    0.78
  -2  -2 -14   12.35    1.19
   2  -2  14   11.97    1.02
  -2   2 -14   11.67    1.15
   2   2  14   11.99    1.04
  -2   2 -14   11.51    0.92
   2   2  14   12.92    0.83
   4  -2  14   16.52    1.09
   4  -2  14   16.19    0.94
   4   2  14   16.89    0.99
   4   2  14   17.12    1.16
  -6  -2 -14    4.26    0.79
   6  -2  14    4.76    0.69
   6  -2  14    4.87    0.86
   6   2  14    5.33    0.87
   6   2  14    4.82    0.73
   5  -3 -14    3.42    0.68
  -5   3  14    6.26    0.75
   3  -3 -14    6.44    0.79
  -3  -3  14    6.95    0.52
   3   3 -14    6.06    0.55
  -3   3  14    5.81    0.67
   1  -3 -14   18.09    1.35
  -1  -3  14   20.07    1.15
  -1   3  14   22.47    1.29
   1   3 -14   19.22    1.30
   1   3 -14   19.77    0.99
  -1  -3 -14    2.30    0.62
   1  -3  14    2.01    0.50
  -1   3 -14    2.60    0.62
   1   3  14    1.85    0.37
   1   3  14    2.51    0.58
   1   3  14    2.37    0.69
  -1   3 -14    2.97    0.48
  -3  -3 -14   23.08    1.75
   3  -3  14   21.43    0.89
   3  -3  14   20.97    1.16
   3  -3  14   22.36    1.48
   3   3  14   20.03    1.25
   3   3  14   18.37    1.03
   3   3  14   21.62    1.52
  -3   3 -14   22.31    1.72
   5  -3  14    4.65    0.62
   5  -3  14    3.97    0.73
  -5  -3 -14    4.47    0.75
   5   3  14    4.57    0.77
   5   3  14    4.70    0.68
   6  -4 -14    5.42    0.91
  -6   4  14    5.87    0.81
   4  -4 -14    4.41    0.74
  -4   4  14    5.49    0.71
  -2  -4  14    1.83    0.39
   2  -4 -14    1.30    0.51
   2   4 -14    1.25    0.39
  -2   4  14    1.63    0.53
   0  -4  14    2.55    0.52
   0  -4 -14    2.61    0.65
   0   4  14    3.18    0.59
   0   4 -14    2.19    0.41
   0   4 -14    2.60    0.59
  -2  -4 -14    3.34    0.75
   2  -4  14    2.72    0.41
   2  -4  14    2.81    0.68
   2   4  14    2.80    0.52
  -2   4 -14    4.13    0.79
   2   4  14    3.30    0.69
  -2   4 -14    3.80    0.58
   2   4  14    2.88    0.35
   4  -4  14    7.18    0.80
   4  -4  14    7.13    0.62
   4   4  14    7.07    0.70
   4   4  14    7.30    0.87
  -6  -4 -14    0.71    0.61
   6   4  14    0.39    0.61
   5  -5 -14    0.84    0.64
  -5   5  14    1.69    0.61
  -3  -5  14    6.95    0.57
   3  -5 -14    7.99    0.92
   3   5 -14    7.95    0.69
  -3   5  14    6.83    0.82
  -1  -5  14   16.07    0.99
   1  -5 -14   12.44    1.19
   1   5 -14   12.72    0.81
  -1   5  14   16.61    1.11
   1   5 -14   12.40    1.06
   1  -5  14   17.53    1.22
  -1  -5 -14   16.49    1.39
  -1   5 -14   14.60    1.04
   1   5  14   16.02    1.49
   1   5  14   16.36    0.93
  -1   5 -14   15.55    1.34
   1   5  14   16.46    1.25
   3  -5  14    9.87    0.80
   3  -5  14   10.80    1.11
   3   5  14    9.80    0.74
   3   5  14    9.37    0.88
  -3   5 -14    9.39    1.16
  -5  -5 -14    9.45    1.07
   5  -5  14   10.63    0.80
   5  -5  14   10.86    1.02
   5   5  14   11.05    1.09
   5   5  14   10.08    0.90
   4  -6 -14   18.09    1.48
  -4  -6  14   16.81    0.96
   4   6 -14   17.45    1.14
  -4   6  14   18.04    1.32
   2  -6 -14   32.20    2.12
  -2  -6  14   32.94    1.67
   2   6 -14   31.52    1.88
  -2   6  14   32.90    1.91
   0  -6 -14   30.75    2.06
   0  -6  14   29.71    1.71
   0   6 -14   32.07    1.62
   0   6 -14   31.87    1.97
   0   6  14   29.00    1.80
   0   6  14   31.45    1.37
   2  -6  14   43.06    2.32
  -2  -6 -14   40.44    2.68
   2  -6  14   40.40    1.71
   2   6  14   42.02    1.68
   2   6  14   39.40    2.84
   2   6  14   42.67    2.31
  -2   6 -14   40.37    2.59
   2   6  14   42.46    1.96
   4  -6  14   15.11    1.07
   4  -6  14   15.76    0.83
   4   6  14   15.25    1.03
   4   6  14   14.74    1.18
  -5  -7  14   20.28    1.12
   5  -7 -14   20.24    1.70
  -5   7  14   19.34    1.53
   5   7 -14   21.40    1.34
   3  -7 -14   28.76    1.99
  -3  -7  14   26.55    1.47
  -3   7  14   27.06    1.73
   3   7 -14   29.61    1.73
  -1  -7  14   65.94    3.06
   1  -7 -14   63.44    3.66
   1   7 -14   63.67    3.45
  -1   7  14   61.10    3.20
  -1  -7 -14   20.31    1.64
   1  -7  14   19.17    1.41
  -1   7 -14   21.54    1.61
   1   7  14   19.15    1.41
   1   7  14   19.77    1.17
   3  -7  14   42.79    2.46
   3  -7  14   41.14    1.89
   3   7  14   41.29    2.09
  -3   7 -14   43.90    2.79
   3   7  14   40.48    1.82
   5  -7  14   10.83    0.82
   5  -7  14   10.83    1.06
  -5  -7 -14   13.02    1.20
   5   7  14   10.16    1.08
   5   7  14   10.41    0.94
  -4  -8  14   17.21    1.09
   4  -8 -14   14.98    1.51
   4   8 -14   16.85    1.27
  -4   8  14   16.11    1.39
   2  -8 -14   14.92    1.45
  -2  -8  14   14.00    1.04
   2   8 -14   13.17    1.19
  -2   8  14   16.47    1.30
   0  -8  14   48.33    2.56
   0  -8 -14   51.42    3.03
   0   8  14   47.16    2.09
   0   8  14   47.04    2.66
   0   8 -14   49.15    2.90
   2  -8  14   34.70    1.45
   2  -8  14   35.84    2.13
  -2   8 -14   32.52    2.34
   2   8  14   33.37    1.76
   2   8  14   32.88    1.48
   4  -8  14   22.50    1.35
   4   8  14   22.14    1.32
   4   8  14   21.17    1.46
   3  -9 -14   16.81    1.54
  -3  -9  14   15.11    1.10
   3   9 -14   16.31    1.33
  -3   9  14   15.43    1.37
   1  -9 -14    7.52    1.17
  -1  -9  14    7.23    0.87
  -1   9  14    7.27    0.57
  -1   9  14    7.61    1.06
   1   9 -14    6.63    0.95
   1  -9  14    9.28    1.04
  -1   9 -14   11.51    1.27
   1   9  14    8.81    0.86
   1   9  14    9.24    0.58
   3  -9  14    5.62    0.99
   3  -9  14    6.90    0.72
   3   9  14    6.12    0.71
  -3   9 -14    5.41    1.14
   3   9  14    5.61    0.84
  -2 -10  14    3.70    0.71
   2 -10 -14    4.19    1.07
  -2  10  14    2.38    0.83
   2  10 -14    4.29    0.84
   0 -10  14    3.60    0.77
   0 -10 -14    2.77    0.88
   0  10  14    3.95    0.62
   0  10 -14    2.95    0.81
   0  10  14    3.57    0.88
   2 -10  14    1.93    0.32
   2 -10  14    1.68    0.76
  -2  10 -14    2.06    0.82
   2  10  14    1.64    0.62
   2  10  14    1.21    0.46
  -1 -11  14    6.31    0.92
   1 -11 -14    6.49    1.26
  -1  11  14    5.80    1.04
   1  11 -14    6.22    1.04
  -1  11  14    5.82    0.65
   1 -11  14    0.68    0.67
   1  11  14    0.57    0.36
  -1  11 -14    0.68    0.80
   1  11  14    0.62    0.58
   0 -12  14    6.14    1.07
   0  12  14    6.10    0.80
   0  12 -14    4.51    1.04
  -4   0  15    0.02    0.30
   4   0 -15   -0.04    0.34
   2   0 -15   -0.03    0.36
  -2   0  15    0.13    0.31
   0   0 -15   -0.04    0.43
   0   0  15    0.26    0.46
   0   0  15    0.21    0.37
   0   0 -15    0.07    0.32
   2   0  15   -0.18    0.30
  -2   0 -15    0.19    0.50
   2   0  15   -0.06    0.45
   4   0  15   -0.33    0.33
   4   0  15    0.04    0.45
   6   0  15    0.19    0.58
   5  -1 -15    3.44    0.60
  -5   1  15    5.38    0.63
   3  -1 -15    1.06    0.41
  -3  -1  15    1.14    0.34
  -3   1  15    0.94    0.38
   3   1 -15    0.73    0.35
  -1  -1  15    4.70    0.63
   1  -1 -15    7.35    0.61
   1  -1 -15    8.03    0.81
   1   1 -15    7.59    0.79
   1   1 -15    7.52    0.55
  -1   1  15    6.00    0.69
   1  -1  15    2.21    0.55
  -1  -1 -15    1.02    0.54
  -1   1 -15    1.13    0.42
   1   1  15    1.67    0.22
  -1   1 -15    0.69    0.52
   1   1  15    1.59    0.53
   3  -1  15    6.38    0.94
  -3  -1 -15   10.76    1.22
   3  -1  15    6.43    0.72
   3   1  15    7.20    0.73
   3   1  15    6.90    0.54
   3   1  15    6.36    0.91
   5  -1  15    1.33    0.49
   5  -1  15    1.79    0.62
   5   1  15    2.14    0.65
   5   1  15    1.91    0.54
   4  -2 -15   11.98    0.97
  -4   2  15    8.68    0.83
   2  -2 -15   42.20    2.32
  -2  -2  15   40.23    1.94
   2   2 -15   40.96    2.21
  -2   2  15   38.90    2.01
   0  -2  15   34.45    1.83
   0  -2 -15   34.96    2.14
   0   2  15   32.85    1.84
   0   2 -15   35.43    1.72
   0   2 -15   33.10    2.05
  -2  -2 -15   44.52    2.78
   2  -2  15   45.99    1.87
   2  -2  15   44.39    2.41
   2   2  15   44.90    1.96
   2   2  15   47.14    2.46
  -2   2 -15   43.90    2.74
   4  -2  15    7.73    0.85
   4  -2  15    8.43    0.66
   4   2  15    6.72    0.84
   4   2  15    7.91    0.70
   5  -3 -15   25.88    1.68
  -5   3  15   23.44    1.49
   3  -3 -15   27.62    1.71
  -3  -3  15   25.72    1.30
   3   3 -15   26.16    1.48
  -3   3  15   25.78    1.48
  -1  -3  15   53.63    2.64
   1  -3 -15   57.89    3.13
   1   3 -15   59.78    2.51
   1   3 -15   57.28    3.03
  -1   3  15   52.67    2.72
  -1  -3 -15   23.42    1.67
   1  -3  15   21.39    1.40
   1   3  15   22.37    1.06
   1   3  15   20.16    1.44
  -1   3 -15   24.33    1.63
   1   3  15   22.09    1.76
   3  -3  15   27.67    1.39
   3  -3  15   25.58    1.71
  -3  -3 -15   26.83    2.01
   3   3  15   28.13    1.83
   3   3  15   26.53    1.21
  -3   3 -15   27.01    1.99
   3   3  15   26.04    1.43
   5  -3  15    9.59    0.98
   5  -3  15   10.34    0.80
   5   3  15   10.29    0.89
   5   3  15    9.72    1.06
   4  -4 -15   31.86    2.01
  -4   4  15   30.60    1.74
   2  -4 -15   45.58    2.72
  -2  -4  15   50.78    2.26
  -2   4  15   49.17    2.43
   2   4 -15   44.26    2.52
   0  -4 -15   46.46    2.78
   0  -4  15   48.88    2.36
   0   4  15   48.66    2.43
   0   4 -15   45.03    2.68
   0   4 -15   46.38    2.24
  -2  -4 -15   45.42    2.85
   2  -4  15   47.00    2.51
   2  -4  15   47.02    1.88
   2   4  15   47.32    3.12
   2   4  15   47.26    2.53
  -2   4 -15   43.58    2.78
   2   4  15   47.12    2.09
   4  -4  15   44.85    2.17
   4  -4  15   47.30    1.86
   4   4  15   50.76    2.35
   4   4  15   47.16    2.05
   5  -5 -15   13.64    1.33
  -5   5  15   15.44    1.22
   3  -5 -15    9.46    1.09
  -3  -5  15   10.70    0.71
   3   5 -15    9.19    0.82
  -3   5  15   10.73    0.99
   1  -5 -15    1.20    0.59
   1   5 -15    0.66    0.47
   1   5 -15    1.13    0.36
   1  -5  15   23.01    1.49
  -1  -5 -15   23.88    1.77
  -1   5 -15   24.09    1.70
   1   5  15   21.52    1.53
   1   5  15   23.04    1.16
   1   5  15   21.14    1.79
   3  -5  15   17.10    1.40
   3  -5  15   16.19    1.00
   3   5  15   16.04    0.92
   3   5  15   16.90    1.13
  -3   5 -15   16.64    1.58
   5  -5  15   23.58    1.21
   5  -5  15   24.42    1.52
   5   5  15   23.59    1.57
   5   5  15   24.03    1.37
  -4  -6  15   10.43    0.69
   4  -6 -15    7.70    1.15
   4   6 -15    7.48    0.79
  -4   6  15   10.26    1.05
  -2  -6  15   11.51    0.85
   2  -6 -15   10.41    1.17
  -2   6  15   11.59    1.02
   2   6 -15    9.71    0.94
   0  -6  15    8.33    0.88
   0  -6 -15    7.26    0.97
   0   6  15    8.44    0.55
   0   6  15    8.08    0.93
   0   6 -15    7.93    0.95
   2  -6  15    8.76    0.57
   2  -6  15    8.73    1.02
  -2  -6 -15    9.18    1.24
   2   6  15    8.54    0.85
   2   6  15    9.34    1.05
  -2   6 -15    9.01    1.13
   2   6  15    8.92    0.57
   4  -6  15    3.97    0.69
   4   6  15    4.86    0.78
   4   6  15    5.03    0.68
   3  -7 -15    3.60    0.85
  -3  -7  15    3.33    0.55
   3   7 -15    3.49    0.63
  -3   7  15    2.56    0.70
   1  -7 -15   14.42    1.42
  -1  -7  15   14.57    1.09
  -1   7  15   15.06    1.27
   1   7 -15   14.52    1.25
  -1  -7 -15    1.12    0.68
   1  -7  15    2.10    0.65
   1   7  15    2.20    0.51
   1   7  15    1.74    0.66
  -1   7 -15    1.73    0.68
   3  -7  15    0.60    0.43
   3  -7  15    0.84    0.66
   3   7  15    0.70    0.52
   3   7  15    0.81    0.44
  -3   7 -15    1.10    0.73
  -4  -8  15    0.46    0.42
   4  -8 -15    0.04    0.73
  -4   8  15    0.24    0.60
   4   8 -15   -0.02    0.46
   2  -8 -15    0.55    0.71
  -2  -8  15    0.05    0.50
   2   8 -15    1.02    0.54
  -2   8  15    0.50    0.64
   0  -8  15    0.46    0.53
   0  -8 -15   -0.23    0.64
   0   8 -15    0.17    0.58
   0   8  15    0.66    0.38
   0   8  15    0.79    0.62
   2  -8  15    0.69    0.62
  -2   8 -15    0.87    0.73
   2   8  15    0.81    0.36
   2   8  15    0.60    0.51
   4  -8  15    2.62    0.60
   4   8  15    2.89    0.63
   4   8  15    2.98    0.74
  -3  -9  15    9.68    0.90
   3  -9 -15    9.34    1.33
   3   9 -15   10.35    1.09
  -3   9  15   10.03    1.17
  -1  -9  15   19.71    1.34
   1  -9 -15   18.50    1.73
  -1   9  15   21.91    1.62
   1   9 -15   17.33    1.53
   1  -9  15   18.82    1.46
   1   9  15   18.43    1.17
  -1   9 -15   18.62    1.66
   3  -9  15   15.02    0.96
   3  -9  15   16.14    1.49
   3   9  15   14.83    0.99
  -3   9 -15   12.57    1.57
   3   9  15   16.26    1.25
   2 -10 -15   12.41    1.52
  -2 -10  15   10.35    1.05
   2  10 -15   12.15    1.27
  -2  10  15   10.97    1.35
   0 -10  15   31.45    2.01
   0 -10 -15   32.58    2.42
   0  10  15   29.98    1.56
   0  10 -15   33.61    2.30
   0  10  15   30.90    2.13
   2 -10  15    5.36    1.01
  -2  10 -15    5.38    1.13
   2  10  15    5.17    0.60
   2  10  15    5.15    0.82
  -1 -11  15   21.84    1.62
   1 -11 -15   20.87    1.96
  -1  11  15   22.66    1.10
  -1  11  15   22.95    1.78
   1  11 -15   17.52    1.70
   1 -11  15   23.72    1.79
   1  11  15   24.43    1.46
  -1  11 -15   23.58    2.08
  -4   0  16   14.54    0.89
   4   0 -16   14.96    1.04
  -2   0  16   41.04    2.04
   2   0 -16   42.11    2.33
   0   0 -16   62.38    3.53
   0   0  16   64.71    3.06
   0   0  16   64.10    3.62
   2   0  16   17.47    0.95
  -2   0 -16   21.70    1.62
   2   0  16   15.88    1.29
   4   0  16   55.80    2.53
   4   0  16   54.62    2.15
   5  -1 -16   14.48    1.12
  -5   1  16   14.50    0.97
   5   1 -16   14.27    0.96
   3  -1 -16   24.26    1.50
  -3  -1  16   24.43    1.27
  -3   1  16   22.51    1.32
   3   1 -16   23.48    1.43
   1  -1 -16   35.57    2.21
  -1  -1  16   36.52    1.90
  -1   1  16   37.18    1.95
   1   1 -16   36.80    2.18
  -1  -1 -16   66.60    3.79
   1  -1  16   72.71    3.36
  -1   1 -16   67.40    3.78
   1   1  16   68.12    3.34
   3  -1  16   41.86    2.32
   3  -1  16   41.26    1.84
  -3  -1 -16   33.40    2.53
   3   1  16   42.53    2.35
  -3   1 -16   35.97    2.60
   3   1  16   40.18    1.84
   5  -1  16   21.88    1.21
   5  -1  16   21.05    1.38
   5   1  16   21.84    1.41
   5   1  16   22.39    1.23
  -4  -2  16   10.60    0.67
   4  -2 -16   11.37    1.01
  -4   2  16   11.04    0.90
   4   2 -16   10.80    0.77
   2  -2 -16   11.40    1.06
  -2  -2  16   11.89    0.86
  -2   2  16   11.80    0.97
   2   2 -16   12.57    0.97
   0  -2 -16    3.35    0.70
   0  -2  16    1.42    0.51
   0   2  16    1.87    0.56
   0   2 -16    3.85    0.72
   2  -2  16    6.95    0.88
   2  -2  16    7.00    0.57
  -2  -2 -16    8.93    1.11
   2   2  16    6.90    0.68
  -2   2 -16    9.25    1.07
   2   2  16    7.41    0.94
   4  -2  16    7.15    0.83
   4  -2  16    7.22    0.57
   4   2  16    6.55    0.84
   4   2  16    6.58    0.65
   5  -3 -16    4.02    0.77
  -5   3  16    4.51    0.69
  -3  -3  16    4.64    0.50
   3  -3 -16    3.31    0.70
   3   3 -16    3.99    0.58
  -3   3  16    4.45    0.64
  -1  -3  16    2.99    0.54
   1  -3 -16    4.77    0.79
   1   3 -16    4.45    0.67
   1   3 -16    4.23    0.49
  -1   3  16    2.84    0.57
   1  -3  16    1.54    0.57
  -1  -3 -16    1.64    0.68
   1   3  16    1.24    0.55
  -1   3 -16    0.81    0.56
   1   3  16    1.61    0.69
   1   3  16    1.30    0.28
  -3  -3 -16    1.11    0.71
   3  -3  16    0.05    0.40
   3  -3  16    0.12    0.53
  -3   3 -16    0.92    0.68
   3   3  16    0.45    0.55
   3   3  16    0.47    0.46
   3   3  16    0.29    0.29
   5  -3  16    0.03    0.54
   5  -3  16   -0.09    0.38
   5   3  16    0.33    0.47
   5   3  16   -0.07    0.56
  -4  -4  16    2.20    0.33
   4  -4 -16    1.09    0.60
  -4   4  16    2.05    0.60
   4   4 -16    1.41    0.36
   2  -4 -16   -0.14    0.52
  -2  -4  16    0.61    0.39
   2   4 -16    0.26    0.42
   0  -4  16    1.23    0.54
   0  -4 -16    0.97    0.63
   0   4 -16    1.22    0.56
   0   4  16    1.28    0.54
  -2  -4 -16    0.77    0.70
   2  -4  16    0.33    0.21
   2  -4  16    0.36    0.52
   2   4  16    0.59    0.56
  -2   4 -16    0.64    0.60
   2   4  16    0.13    0.39
   4  -4  16    2.42    0.59
   4   4  16    1.68    0.61
   4   4  16    1.89    0.50
  -3  -5  16    4.59    0.55
   3  -5 -16    6.98    0.98
   3   5 -16    6.30    0.70
  -3   5  16    5.07    0.83
  -1  -5  16   14.18    1.04
   1  -5 -16   15.89    1.36
   1   5 -16   14.92    1.20
  -1   5  16   13.32    1.15
   1  -5  16    8.13    0.98
  -1  -5 -16   10.02    1.17
   1   5  16    8.57    0.68
   1   5  16    9.28    1.03
  -1   5 -16    9.41    1.11
   3  -5  16    9.59    0.77
   3  -5  16    9.24    1.11
  -3   5 -16   10.36    1.28
   3   5  16   11.09    0.72
   3   5  16   11.38    0.98
  -4  -6  16   19.27    1.07
   4  -6 -16   20.81    1.66
  -4   6  16   20.08    1.47
   4   6 -16   19.13    1.24
   2  -6 -16   19.57    1.64
  -2  -6  16   19.36    1.21
  -2   6  16   20.09    1.41
   2   6 -16   18.10    1.36
   0  -6 -16   20.15    1.61
   0  -6  16   20.38    1.37
   0   6  16   20.43    1.47
   0   6 -16   21.23    1.59
   2  -6  16   19.80    1.51
  -2  -6 -16   18.68    1.76
  -2   6 -16   19.51    1.64
   2   6  16   19.35    1.18
   2   6  16   19.58    1.52
   4  -6  16    7.56    0.83
   4   6  16    8.36    0.81
   4   6  16    9.40    1.02
   3  -7 -16   23.73    1.92
  -3  -7  16   25.71    1.41
   3   7 -16   24.40    1.62
  -3   7  16   25.98    1.74
   1  -7 -16   18.77    1.64
  -1  -7  16   17.80    1.28
  -1   7  16   17.46    1.44
   1   7 -16   19.74    1.50
   1  -7  16   30.56    1.86
  -1  -7 -16   26.98    2.11
   1   7  16   29.87    1.44
  -1   7 -16   28.16    2.11
   1   7  16   30.72    1.93
   3  -7  16    9.27    0.74
   3  -7  16   11.06    1.27
   3   7  16    9.56    0.74
   3   7  16    9.17    0.97
  -3   7 -16   11.20    1.38
   2  -8 -16   18.93    1.69
  -2  -8  16   19.46    1.31
  -2   8  16   18.54    1.48
   2   8 -16   17.35    1.42
   0  -8  16   16.82    1.33
   0   8  16   16.96    1.44
   0   8  16   17.33    0.90
   2  -8  16   17.18    1.49
   2   8  16   15.06    1.11
  -2   8 -16   16.15    1.64
  -1  -9  16    7.41    0.94
   1  -9 -16    9.16    1.31
   1   9 -16    8.56    1.09
  -1   9  16    7.35    1.10
   1  -9  16   11.12    1.22
   1   9  16   10.15    0.92
  -1   9 -16   10.58    1.31
   3  -9  16    6.41    0.62
   0 -10  16   11.35    1.15
   0 -10 -16   12.34    1.53
   0  10  16   11.08    1.36
   0  10 -16   11.86    1.36
   0  10  16   11.04    0.87
  -4   0  17    0.12    0.34
   4   0 -17   -0.23    0.41
  -2   0  17    0.03    0.39
   2   0 -17    0.13    0.43
   0   0  17    0.05    0.44
   0   0 -17    0.45    0.50
   2   0  17    0.09    0.51
   2   0  17   -0.05    0.29
  -2   0 -17   -0.08    0.58
   4   0  17   -0.13    0.49
  -3  -1  17   13.10    0.89
   3  -1 -17   12.97    1.12
   3   1 -17   11.69    0.96
  -3   1  17   10.88    0.91
  -1  -1  17    6.41    0.73
   1  -1 -17    5.04    0.80
  -1   1  17    5.71    0.72
   1   1 -17    4.71    0.75
   1  -1  17    0.53    0.53
  -1  -1 -17    1.37    0.67
  -1   1 -17    1.38    0.62
   1   1  17    0.25    0.50
   3  -1  17    3.50    0.82
   3  -1  17    2.80    0.54
  -3  -1 -17    5.17    0.98
  -3   1 -17    4.68    0.98
   3   1  17    3.24    0.78
   3   1  17    3.08    0.57
   5  -1  17    5.78    0.64
   5  -1  17    5.03    0.81
   5   1  17    5.85    0.87
   5   1  17    4.26    0.63
   4  -2 -17   22.59    1.49
  -4  -2  17   19.67    1.08
  -4   2  17   21.36    1.35
   4   2 -17   20.58    1.27
   2  -2 -17   11.97    1.11
  -2  -2  17   12.14    0.93
   2   2 -17   12.44    1.03
  -2   2  17   12.54    1.03
   0  -2  17   13.65    1.07
   0  -2 -17   13.87    1.24
   0   2  17   13.73    1.13
   0   2 -17   13.97    1.24
  -2  -2 -17   31.97    2.23
   2  -2  17   33.09    2.00
   2   2  17   32.94    2.03
  -2   2 -17   31.10    2.23
   2   2  17   32.15    1.49
   4  -2  17   16.38    1.15
   4   2  17   16.36    0.90
   4   2  17   16.33    1.20
   3  -3 -17   23.02    1.68
  -3  -3  17   24.92    1.31
   3   3 -17   24.51    1.51
  -3   3  17   25.03    1.49
  -1  -3  17   28.13    1.62
   1  -3 -17   27.88    1.97
  -1   3  17   30.58    1.73
   1   3 -17   27.46    1.84
   1  -3  17   24.30    1.58
  -1  -3 -17   25.91    1.89
  -1   3 -17   24.42    1.84
   1   3  17   24.92    1.64
   3  -3  17   19.45    1.53
   3  -3  17   19.20    1.11
  -3   3 -17   22.69    1.83
   3   3  17   20.35    1.23
   4  -4 -17   10.62    1.17
  -4  -4  17   13.65    0.76
   4   4 -17   10.97    0.87
  -4   4  17   12.29    1.09
   2  -4 -17   14.51    1.29
  -2  -4  17   12.93    0.97
   2   4 -17   14.49    1.12
  -2   4  17   12.83    1.13
   0  -4  17   45.77    2.44
   0  -4 -17   47.55    2.90
   0   4  17   47.29    2.57
   0   4 -17   47.28    2.78
   2  -4  17   31.21    1.91
  -2  -4 -17   29.03    2.26
   2   4  17   31.14    1.93
   2   4  17   31.27    1.48
  -2   4 -17   28.14    2.14
   4  -4  17   12.97    1.01
   4   4  17   12.96    1.14
   4   4  17   13.16    0.86
  -3  -5  17   16.17    1.06
   3  -5 -17   19.32    1.52
   3   5 -17   18.34    1.23
  -3   5  17   16.30    1.36
   1  -5 -17   28.31    2.04
  -1  -5  17   30.56    1.69
   1   5 -17   28.48    1.91
  -1   5  17   30.55    1.80
   1  -5  17    8.73    0.95
  -1  -5 -17    9.89    1.24
   1   5  17    9.03    1.09
  -1   5 -17    9.77    1.16
   1   5  17    9.65    0.62
   3  -5  17   19.70    1.10
   3  -5  17   20.22    1.61
  -3   5 -17   22.10    1.89
   3   5  17   20.23    1.33
   2  -6 -17    2.91    0.85
  -2  -6  17    2.73    0.55
  -2   6  17    3.13    0.73
   2   6 -17    3.04    0.65
   0  -6  17   11.32    1.07
   0  -6 -17   13.25    1.30
   0   6  17   11.51    1.20
   0   6 -17   14.96    1.32
   2  -6  17    1.76    0.76
  -2  -6 -17    2.43    0.90
  -2   6 -17    3.01    0.90
   2   6  17    2.02    0.74
   2   6  17    1.70    0.52
   3  -7 -17    4.31    0.97
  -3  -7  17    4.46    0.65
  -3   7  17    3.91    0.84
   3   7 -17    5.11    0.76
   1  -7 -17    2.17    0.85
  -1  -7  17    2.55    0.61
  -1   7  17    3.25    0.77
   1   7 -17    2.85    0.73
  -1  -7 -17   -0.05    0.64
   1  -7  17    0.44    0.55
   1   7  17    0.56    0.63
   1   7  17    0.33    0.39
  -1   7 -17    0.17    0.65
   3  -7  17    3.62    0.89
   3   7  17    5.07    0.80
  -3   7 -17    4.05    1.05
   2  -8 -17    3.86    0.96
  -2  -8  17    3.03    0.63
   2   8 -17    3.52    0.77
  -2   8  17    2.30    0.80
   0  -8 -17    6.58    1.17
   0  -8  17    6.76    0.94
   0   8 -17    5.45    0.96
   0   8  17    7.36    1.08
   2  -8  17    0.42    0.68
   2   8  17    0.12    0.54
  -2   8 -17    1.12    0.80
  -1  -9  17    5.54    0.85
   1  -9 -17    7.10    1.23
   1   9 -17    5.53    0.98
  -1   9  17    6.15    1.07
   1  -9  17    6.90    1.03
  -1   9 -17    7.81    1.21
   1   9  17    6.47    0.72
   4   0 -18   17.26    1.30
  -4   0  18   19.50    1.12
   2   0 -18   32.68    2.14
  -2   0  18   38.78    1.91
   0   0  18   21.41    1.42
   0   0 -18   20.13    1.60
  -2   0 -18   22.06    1.81
   2   0  18   20.51    1.54
   4   0  18   14.04    1.12
   3  -1 -18   12.64    1.08
  -3  -1  18   10.45    0.85
  -3   1  18   10.81    0.94
   3   1 -18   11.80    1.03
   1  -1 -18   17.56    1.37
  -1  -1  18   13.90    1.09
   1   1 -18   16.64    1.29
  -1   1  18   13.53    1.12
   1  -1  18   16.32    1.33
  -1  -1 -18   18.88    1.59
  -1   1 -18   17.38    1.45
   1   1  18   15.77    1.33
   3  -1  18   18.98    1.07
   3  -1  18   18.24    1.51
  -3  -1 -18   18.90    1.79
   3   1  18   18.17    1.11
  -3   1 -18   18.85    1.74
   3   1  18   18.77    1.54
  -4  -2  18    5.65    0.61
   4  -2 -18    6.44    0.89
  -4   2  18    6.05    0.80
   4   2 -18    7.12    0.75
  -2  -2  18   24.32    1.43
   2  -2 -18   25.10    1.76
  -2   2  18   24.86    1.52
   2   2 -18   24.32    1.64
   0  -2 -18   13.01    1.29
   0  -2  18   16.58    1.21
   0   2 -18   14.13    1.31
   0   2  18   16.33    1.23
   2  -2  18   12.44    1.28
  -2  -2 -18   11.28    1.34
  -2   2 -18   11.92    1.33
   2   2  18   13.10    0.75
   2   2  18   13.98    1.26
   4  -2  18    8.20    0.87
   4   2  18    6.97    0.87
   3  -3 -18    0.22    0.58
  -3  -3  18    0.18    0.39
  -3   3  18   -0.30    0.48
   3   3 -18    0.33    0.46
   1  -3 -18    4.08    0.83
  -1  -3  18    2.52    0.56
   1   3 -18    3.69    0.74
  -1   3  18    2.84    0.70
   1  -3  18    2.83    0.69
  -1  -3 -18    3.13    0.87
   1   3  18    2.84    0.75
  -1   3 -18    4.31    0.89
   3  -3  18    0.58    0.39
   3  -3  18    1.02    0.71
   3   3  18    0.06    0.49
  -3   3 -18    1.85    0.82
   2  -4 -18    1.91    0.68
  -2  -4  18    2.60    0.54
  -2   4  18    2.32    0.65
   2   4 -18    1.82    0.58
   0  -4 -18    0.10    0.61
   0  -4  18    0.35    0.51
   0   4 -18   -0.17    0.58
   0   4  18   -0.39    0.55
   2  -4  18    1.10    0.63
  -2  -4 -18    1.17    0.79
   2   4  18    1.91    0.68
  -2   4 -18    1.20    0.74
   2   4  18    1.43    0.45
   3  -5 -18    2.75    0.81
  -3  -5  18    2.76    0.52
  -3   5  18    3.50    0.81
   3   5 -18    3.64    0.64
  -1  -5  18    8.44    0.89
   1  -5 -18    8.94    1.17
   1   5 -18    8.94    1.04
  -1   5  18    8.70    1.02
   1  -5  18   10.66    1.05
  -1  -5 -18    8.72    1.27
  -1   5 -18    7.79    1.10
   1   5  18   10.06    1.12
   3  -5  18    9.62    0.64
   3  -5  18    8.87    1.22
  -3   5 -18    9.59    1.35
   3   5  18    8.60    0.90
   2  -6 -18    9.08    1.25
  -2  -6  18    8.08    0.86
   2   6 -18    8.91    0.99
  -2   6  18    7.69    1.03
   0  -6 -18    6.90    1.13
   0  -6  18    9.02    1.00
   0   6  18    7.80    1.04
   0   6 -18    7.91    1.06
   2  -6  18   14.69    1.41
   2   6  18   12.65    0.96
  -2   6 -18   13.95    1.48
   2   6  18   14.00    1.41
  -1  -7  18   14.82    1.24
   1  -7 -18   16.84    1.61
   1   7 -18   16.09    1.39
  -1   7  18   15.22    1.37
  -1  -7 -18   25.95    2.04
   1  -7  18   23.28    1.71
  -1   7 -18   26.34    2.00
   1   7  18   22.91    1.80
   1   7  18   23.09    1.15
   0  -8  18   26.72    1.79
   0  -8 -18   27.13    2.22
   0   8  18   26.97    1.92
   0   8 -18   26.32    2.05
  -2   0  19    0.07    0.44
   2   0 -19   -0.01    0.53
   0   0  19    0.04    0.52
   0   0 -19   -0.02    0.58
  -2   0 -19    0.10    0.66
   2   0  19   -0.34    0.56
   3  -1 -19    0.54    0.57
  -3  -1  19    0.26    0.44
  -3   1  19    1.04    0.54
   3   1 -19    0.53    0.52
  -1  -1  19    6.48    0.81
   1  -1 -19    6.95    0.99
  -1   1  19    7.02    0.84
   1   1 -19    6.94    1.00
   1  -1  19   12.27    1.12
  -1  -1 -19   10.21    1.26
  -1   1 -19   10.14    1.22
   1   1  19   10.40    1.14
   3  -1  19    2.34    0.80
  -3  -1 -19    0.91    0.81
   3  -1  19    3.23    0.50
  -3   1 -19    1.54    0.85
   3   1  19    2.79    0.55
   3   1  19    2.77    0.85
  -2  -2  19    4.13    0.65
   2  -2 -19    6.26    0.94
   2   2 -19    6.61    0.84
  -2   2  19    3.89    0.71
   0  -2 -19   11.16    1.25
   0  -2  19   11.42    1.09
   0   2 -19   11.72    1.21
   0   2  19   11.92    1.14
   2  -2  19    9.37    1.12
  -2  -2 -19    7.67    1.18
   2   2  19    8.48    1.13
  -2   2 -19    9.91    1.30
   3  -3 -19   17.72    1.54
  -3  -3  19   20.05    1.19
  -3   3  19   20.19    1.37
   3   3 -19   19.38    1.40
  -1  -3  19   15.78    1.20
   1  -3 -19   14.35    1.42
   1   3 -19   14.03    1.29
  -1   3  19   16.65    1.28
  -1  -3 -19   20.39    1.78
   1  -3  19   21.07    1.51
   1   3  19   20.33    1.59
  -1   3 -19   20.67    1.68
   3  -3  19   11.17    1.32
   3   3  19   11.58    0.90
  -3   3 -19   11.43    1.43
   2  -4 -19   22.27    1.69
  -2  -4  19   20.11    1.33
  -2   4  19   19.91    1.49
   2   4 -19   24.82    1.58
   0  -4 -19   14.08    1.44
   0  -4  19   14.90    1.22
   0   4  19   13.72    1.27
   0   4 -19   16.06    1.40
   2  -4  19   10.76    1.17
   2   4  19   11.11    1.27
   2   4  19   11.00    0.74
  -1  -5  19   20.86    1.37
   1  -5 -19   17.45    1.61
   1   5 -19   18.57    1.54
  -1   5  19   20.20    1.50
  -1  -5 -19   22.25    1.93
   1  -5  19   25.00    1.70
   1   5  19   22.27    1.73
  -1   5 -19   23.35    1.85
   0  -6 -19    2.67    0.90
   0  -6  19    1.57    0.63
   0   6 -19    2.00    0.76
   0   6  19    2.04    0.74
  -2   0  20   15.10    1.14
   2   0 -20   12.47    1.22
   0   0  20   27.72    1.83
   0   0 -20   30.96    2.18
  -2   0 -20   22.58    1.98
   2   0  20   23.10    1.73
  -1  -1  20   14.21    1.21
   1  -1 -20   16.51    1.43
   1   1 -20   18.20    1.44
  -1   1  20   14.54    1.23
  -1  -1 -20    8.18    1.21
   1  -1  20    8.02    1.04
   1   1  20    6.82    1.00
  -1   1 -20    7.22    1.17
  -2  -2  20    7.02    0.82
   2  -2 -20    6.21    0.99
   2   2 -20    6.16    0.91
  -2   2  20    6.42    0.85
   0  -2  20   13.78    1.24
   0  -2 -20   13.59    1.44
   0   2  20   14.52    1.29
   0   2 -20   13.27    1.37
   2  -2  20   18.81    1.59
  -2  -2 -20   19.32    1.80
  -2   2 -20   18.12    1.75
   2   2  20   20.68    1.68
  -1  -3  20    3.86    0.77
   1  -3 -20    2.18    0.81
   1   3 -20    2.48    0.77
  -1   3  20    4.06    0.79
  -1  -3 -20    0.07    0.68
   1  -3  20    0.27    0.62
   1   3  20    0.04    0.58
  -1   3 -20    0.11    0.71
   0  -4  20    1.06    0.61
   0  -4 -20    0.87    0.74
   0   4 -20    0.36    0.68
   0   4  20    0.75    0.65
   0   0   0    0.00    0.00
;
_shelx_hkl_checksum     37439
_shelx_res_file
;
TITL 18zs_mb_hi10_real_0ma in Cc
    imidazoh.res
    created by SHELXL-2018/3 at 15:59:59 on 07-Nov-2024
CELL 0.71073 6.4352 12.2697 15.5936 90 90.29 90
ZERR 4 0.0004 0.0011 0.001 0 0.003 0
LATT -7
SYMM +X,-Y,0.5+Z
SFAC C H Br N O
UNIT 44 48 4 12 12
EQIV $1 -1.5+X,0.5-Y,0.5+Z
EQIV $2 -1+X,+Y,+Z
EQIV $3 -0.5+X,-0.5+Y,+Z
EQIV $4 0.5+X,-0.5+Y,+Z
EQIV $5 +X,1-Y,-0.5+Z
L.S. 14
PLAN  5
SIZE 0.14 0.21 0.38
TEMP -173.14
HTAB O1 Br1
HTAB C11 O2_$1
HTAB C10 Br1_$2
HTAB C7 Br1_$3
HTAB C3 Br1_$4
HTAB C8 Br1_$2
HTAB C6 O1_$5
HTAB C5 Br1_$5
HTAB C9 O1_$5
CONF
HTAB 2.00000
BOND $H
LIST 4
MORE -1
fmap 2
acta
MERG 2
TWIN -1 0 0 0 -1 0 0 0 -1 2
REM <olex2.extras>
REM <HklSrc "%.\\ImidazOH.hkl">
REM </olex2.extras>
WGHT    0.007600
BASF   0.08124
FVAR       0.12327
BR1   3    0.522350    0.567707    0.248049    11.00000    0.01789    0.01860 =
         0.01696    0.00074   -0.00015   -0.00135
C2    1    0.613314    0.257296    0.120294    11.00000    0.01903    0.01933 =
         0.01266    0.00114   -0.00026    0.00017
AFIX  43
H2    2    0.588284    0.236441    0.177996    11.00000   -1.20000
AFIX   0
O2    5    1.124247    0.151873   -0.012117    11.00000    0.02386    0.03843 =
         0.03862   -0.00736    0.00019    0.01308
O1    5    0.217958    0.453647    0.387511    11.00000    0.01812    0.02682 =
         0.01627    0.00313    0.00124   -0.00396
AFIX 147
H1    2    0.298129    0.475858    0.348926    11.00000   -1.50000
AFIX   0
C11   1    0.008434    0.466560    0.360072    11.00000    0.01876    0.01785 =
         0.01688   -0.00414    0.00208   -0.00211
AFIX  23
H11A  2   -0.007513    0.538803    0.332540    11.00000   -1.20000
H11B  2   -0.083443    0.464705    0.410782    11.00000   -1.20000
AFIX   0
C10   1   -0.060340    0.378145    0.296850    11.00000    0.01635    0.02030 =
         0.01303   -0.00043    0.00562   -0.00320
AFIX  23
H10A  2   -0.035231    0.305423    0.322381    11.00000   -1.20000
H10B  2   -0.211178    0.385282    0.285381    11.00000   -1.20000
AFIX   0
N3    4    0.053764    0.387418    0.216270    11.00000    0.01426    0.01104 =
         0.01666   -0.00224    0.00340   -0.00172
C7    1    0.224160    0.332416    0.196684    11.00000    0.01687    0.01538 =
         0.01574    0.00000    0.00107   -0.00108
AFIX  43
H7    2    0.287958    0.278530    0.231755    11.00000   -1.20000
AFIX   0
N2    4    0.292628    0.364621    0.119645    11.00000    0.01528    0.01277 =
         0.01440   -0.00010    0.00055   -0.00039
C1    1    0.474230    0.326338    0.077386    11.00000    0.01432    0.01270 =
         0.01648   -0.00332    0.00179   -0.00166
C3    1    0.787947    0.219632    0.077795    11.00000    0.01759    0.01583 =
         0.02195   -0.00172   -0.00207    0.00137
AFIX  43
H3    2    0.883162    0.171970    0.105583    11.00000   -1.20000
AFIX   0
C4    1    0.820676    0.252597   -0.005364    11.00000    0.01342    0.01479 =
         0.02106   -0.00604    0.00448   -0.00338
N1    4    1.007286    0.213361   -0.050928    11.00000    0.01813    0.01859 =
         0.03198   -0.00806    0.00495   -0.00276
O3    5    1.034459    0.244774   -0.124559    11.00000    0.03186    0.02707 =
         0.03293    0.00080    0.01896    0.00103
C8    1    0.010625    0.458724    0.150142    11.00000    0.01960    0.01695 =
         0.01700   -0.00261    0.00109   -0.00080
AFIX  43
H8    2   -0.102340    0.508493    0.147718    11.00000   -1.20000
AFIX   0
C6    1    0.510137    0.357100   -0.007075    11.00000    0.01780    0.01889 =
         0.01799    0.00366    0.00070    0.00417
AFIX  43
H6    2    0.414163    0.403271   -0.035965    11.00000   -1.20000
AFIX   0
C5    1    0.685032    0.320572   -0.048856    11.00000    0.02257    0.01945 =
         0.01590    0.00093    0.00337   -0.00372
AFIX  43
H5    2    0.711834    0.341669   -0.106364    11.00000   -1.20000
AFIX   0
C9    1    0.157467    0.445257    0.089431    11.00000    0.01821    0.01435 =
         0.01788    0.00219   -0.00065    0.00184
AFIX  43
H9    2    0.166987    0.483219    0.036499    11.00000   -1.20000
AFIX   0
HKLF 4
REM  18zs_mb_hi10_real_0ma in Cc
REM wR2 = 0.0369, GooF = S = 1.028, Restrained GooF = 1.027 for all data
REM R1 = 0.0170 for 2930 Fo > 4sig(Fo) and 0.0182 for all 3051 data
REM 165 parameters refined using 2 restraints
END
WGHT      0.0075      0.0000
REM Instructions for potential hydrogen bonds
HTAB O1 Br1
HTAB C11 O2_$1
HTAB C10 Br1_$2
HTAB C7 Br1_$3
HTAB C3 Br1_$4
HTAB C8 Br1_$2
HTAB C6 O1_$5
HTAB C5 Br1_$5
HTAB C9 O1_$5
REM Highest difference peak  0.357,  deepest hole -0.225,  1-sigma level  0.046
Q1    1   0.5223  0.4958  0.2505  11.00000  0.05    0.36
Q2    1   0.5555  0.6429  0.2596  11.00000  0.05    0.27
Q3    1   0.4811  0.6404  0.2377  11.00000  0.05    0.25
Q4    1   0.1594  0.3817  0.2216  11.00000  0.05    0.22
Q5    1   0.2171  0.4017  0.1048  11.00000  0.05    0.21
;
_shelx_res_checksum     24446
