# Supplementary material for: 3-(2-Hy­droxy­eth­yl)-1-(4-nitro­phen­yl)-1H-imidazol-3-ium bromide
Source: IUCrdata. 2024 Nov 28;9(Pt 11):x241138. doi: 10.1107/S2414314624011386 (PMC11618875; doi:10.1107/S2414314624011386)
Supplement: Supplementary file 2 [file x-09-x241138-Isup2.hkl]

data_I                                                                          
_shelx_title ' 18zs_mb_hi10_real_0ma in Cc'                                     
_shelx_refln_list_code          4                                               
_shelx_F_calc_maximum      255.25                                               
_exptl_crystal_F_000       632.00                                               
_reflns_d_resolution_high  0.7427                                               
                                                                                
loop_                                                                           
 _space_group_symop_operation_xyz                                               
 'x, y, z'                                                                      
 'x, -y, z+1/2'                                                                 
 'x+1/2, y+1/2, z'                                                              
 'x+1/2, -y+1/2, z+1/2'                                                         
                                                                                
_cell_length_a     6.4352                                                       
_cell_length_b    12.2697                                                       
_cell_length_c    15.5936                                                       
_cell_angle_alpha  90.000                                                       
_cell_angle_beta   90.290                                                       
_cell_angle_gamma  90.000                                                       
                                                                                
_shelx_F_squared_multiplier     1.000                                           
                                                                                
loop_                                                                           
 _refln_index_h                                                                 
 _refln_index_k                                                                 
 _refln_index_l                                                                 
 _refln_F_squared_calc                                                          
 _refln_F_squared_meas                                                          
 _refln_F_squared_sigma                                                         
 _refln_observed_status                                                         
  -2   0 -20       1289.97       1486.06       130.31 o                         
   0   0 -20       1843.03       2037.57       143.47 o                         
   2   0 -20        818.06        820.69        80.29 o                         
  -1   1 -20        491.07        507.67        55.36 o                         
   1   1 -20       1111.15       1144.51        66.78 o                         
  -2   2 -20       1140.45       1232.17        82.58 o                         
   0   2 -20        820.46        883.47        65.32 o                         
   2   2 -20        432.07        406.92        44.09 o                         
  -1   3 -20         31.42          5.89        32.32 o                         
   1   3 -20        167.09        153.94        36.73 o                         
   0   4 -20         46.10         39.77        32.95 o                         
  -3   1 -19         71.09         80.12        38.59 o                         
  -1   1 -19        738.35        669.58        57.68 o                         
   1   1 -19        460.08        457.07        46.30 o                         
   3   1 -19         58.75         35.19        25.28 o                         
  -2   2 -19        598.28        580.80        73.71 o                         
   0   2 -19        767.95        753.95        57.22 o                         
   2   2 -19        430.34        425.10        41.22 o                         
  -3   3 -19        699.01        752.24        94.11 o                         
  -1   3 -19       1367.10       1351.74        80.41 o                         
   1   3 -19        940.64        933.00        62.84 o                         
   3   3 -19       1115.21       1228.43        68.18 o                         
   0   4 -19        982.24        997.91        66.06 o                         
   2   4 -19       1513.37       1559.71        83.91 o                         
  -1   5 -19       1489.65       1502.94        87.90 o                         
   1   5 -19       1191.53       1188.07        73.24 o                         
   0   6 -19        144.60        151.81        38.22 o                         
  -2   0 -18       1309.58       1451.83       119.12 o                         
   0   0 -18       1341.19       1324.82       105.30 o                         
   2   0 -18       2152.71       2150.77       140.84 o                         
   4   0 -18       1122.52       1135.93        85.56 o                         
  -3   1 -18       1236.64       1242.18        82.11 o                         
  -1   1 -18       1130.18       1190.68        70.51 o                         
   1   1 -18       1102.01       1124.40        61.81 o                         
   3   1 -18        720.58        803.87        49.05 o                         
  -2   2 -18        824.05        764.17        62.13 o                         
   0   2 -18       1033.02        894.04        60.49 o                         
   2   2 -18       1563.28       1624.83        78.96 o                         
   4   2 -18        504.30        451.09        37.74 o                         
  -3   3 -18        107.67        121.75        53.97 o                         
  -1   3 -18        182.35        250.12        40.94 o                         
   1   3 -18        274.61        254.86        36.35 o                         
   3   3 -18         21.80         18.52        23.72 o                         
  -2   4 -18         81.57         78.02        35.54 o                         
   0   4 -18         30.28         -2.53        27.66 o                         
   2   4 -18        107.03        122.44        29.04 o                         
  -3   5 -18        556.22        631.15        88.85 o                         
  -1   5 -18        564.80        540.62        54.72 o                         
   1   5 -18        559.40        588.37        51.16 o                         
   3   5 -18        247.85        220.79        33.05 o                         
  -2   6 -18        832.48        918.09        97.40 o                         
   0   6 -18        452.21        491.72        50.88 o                         
   2   6 -18        570.39        590.76        51.08 o                         
  -1   7 -18       1686.75       1721.03        93.99 o                         
   1   7 -18       1091.66       1080.56        69.24 o                         
   0   8 -18       1633.36       1757.13        99.12 o                         
  -3   1 -17        315.55        324.93        45.61 o                         
  -1   1 -17         80.40         90.51        29.95 o                         
   1   1 -17        306.06        320.51        36.01 o                         
   3   1 -17        727.60        807.18        47.97 o                         
  -2   2 -17       2126.84       2075.81       103.78 o                         
   0   2 -17        860.02        916.13        57.71 o                         
   2   2 -17        752.82        804.70        49.69 o                         
   4   2 -17       1357.56       1413.12        66.14 o                         
  -3   3 -17       1363.06       1493.30       120.44 o                         
  -1   3 -17       1586.39       1656.32        86.77 o                         
   1   3 -17       1690.80       1820.21        88.50 o                         
   3   3 -17       1522.04       1570.77        73.91 o                         
  -2   4 -17       1819.66       1880.12       102.27 o                         
   0   4 -17       3104.05       3120.17       132.08 o                         
   2   4 -17        934.22        954.20        55.66 o                         
   4   4 -17        706.66        713.94        45.95 o                         
  -3   5 -17       1187.82       1454.47       124.39 o                         
  -1   5 -17        646.85        646.70        55.75 o                         
   1   5 -17       1972.77       1869.14        91.76 o                         
   3   5 -17       1187.66       1233.34        62.93 o                         
  -2   6 -17        139.71        180.05        41.88 o                         
   0   6 -17       1036.00        930.85        60.96 o                         
   2   6 -17        191.79        197.00        33.98 o                         
  -3   7 -17        320.39        266.54        69.10 o                         
  -1   7 -17         14.69          3.89        30.01 o                         
   1   7 -17        147.91        169.77        36.45 o                         
   3   7 -17        281.59        318.34        39.37 o                         
  -2   8 -17         68.05         73.71        52.65 o                         
   0   8 -17        446.43        392.03        48.84 o                         
   2   8 -17        240.01        240.92        39.53 o                         
  -1   9 -17        491.01        514.00        79.63 o                         
   1   9 -17        389.30        410.34        51.66 o                         
  -2   0 -16       1378.10       1428.14       106.62 o                         
   0   0 -16       4147.73       4105.41       232.32 o                         
   2   0 -16       2902.22       2771.38       153.34 o                         
   4   0 -16        998.09        984.56        68.45 o                         
  -3   1 -16       2288.04       2283.55       119.33 o                         
  -1   1 -16       4476.19       4409.70       176.14 o                         
   1   1 -16       2258.66       2382.68       102.14 o                         
   3   1 -16       1600.56       1570.15        68.12 o                         
   5   1 -16        943.07        945.05        47.97 o                         
  -2   2 -16        621.40        598.81        50.70 o                         
   0   2 -16        213.43        237.61        33.03 o                         
   2   2 -16        773.33        794.03        47.10 o                         
   4   2 -16        695.55        725.02        40.30 o                         
  -3   3 -16         44.08         66.67        32.32 o                         
  -1   3 -16         77.54         77.98        28.45 o                         
   1   3 -16        285.23        290.19        23.28 o                         
   3   3 -16        251.79        246.35        29.39 o                         
   5   3 -16        241.92        264.57        50.68 o                         
  -2   4 -16         40.57         46.07        29.98 o                         
   0   4 -16         99.49         72.55        27.55 o                         
   2   4 -16          6.97          5.35        21.50 o                         
   4   4 -16         98.97         86.17        20.32 o                         
  -3   5 -16        717.80        681.82        84.24 o                         
  -1   5 -16        652.75        638.95        53.00 o                         
   1   5 -16        921.49       1010.87        59.22 o                         
   3   5 -16        398.15        430.78        37.49 o                         
  -2   6 -16       1235.62       1259.21        78.96 o                         
   0   6 -16       1466.96       1363.04        74.45 o                         
   2   6 -16       1219.78       1232.47        68.90 o                         
   4   6 -16       1321.94       1300.77        65.38 o                         
  -3   7 -16        643.92        737.11        90.82 o                         
  -1   7 -16       1790.21       1815.29        98.19 o                         
   1   7 -16       1233.15       1270.87        72.85 o                         
   3   7 -16       1598.45       1587.80        81.49 o                         
  -2   8 -16       1077.68       1062.88       107.93 o                         
   2   8 -16       1212.50       1187.10        71.55 o                         
  -1   9 -16        730.68        696.30        86.22 o                         
   1   9 -16        562.04        580.16        55.14 o                         
   0  10 -16        818.50        794.79        66.90 o                         
  -3   1 -15        705.27        708.15        80.29 o                         
  -1   1 -15         49.58         63.14        18.40 o                         
   1   1 -15        483.75        498.48        21.79 o                         
   3   1 -15         56.52         58.05        17.52 o                         
   5   1 -15        270.14        226.40        39.49 o                         
  -2   2 -15       2866.68       2909.44       128.43 o                         
   0   2 -15       2292.79       2279.22        73.84 o                         
   2   2 -15       2681.59       2735.13       105.31 o                         
   4   2 -15        762.61        788.44        63.84 o                         
  -3   3 -15       1748.80       1771.76        93.07 o                         
  -1   3 -15       1552.76       1572.58        76.77 o                         
   1   3 -15       4084.54       3852.89       108.24 o                         
   3   3 -15       1809.98       1764.10        73.65 o                         
   5   3 -15       1704.61       1703.24       110.57 o                         
  -2   4 -15       3066.65       2928.42       130.97 o                         
   0   4 -15       3072.10       3028.00        96.21 o                         
   2   4 -15       2963.16       2953.64       121.66 o                         
   4   4 -15       2186.07       2096.80       132.28 o                         
  -3   5 -15       1094.71       1095.13       103.98 o                         
  -1   5 -15       1611.94       1578.83        80.69 o                         
   1   5 -15         69.95         65.75        16.93 o                         
   3   5 -15        612.07        611.36        43.13 o                         
   5   5 -15        921.78        897.69        87.53 o                         
  -2   6 -15        584.76        598.10        54.97 o                         
   0   6 -15        512.80        501.28        44.67 o                         
   2   6 -15        655.44        657.89        48.23 o                         
   4   6 -15        503.77        497.02        42.85 o                         
  -3   7 -15         64.25         72.39        48.04 o                         
  -1   7 -15         99.14         93.78        31.65 o                         
   1   7 -15       1010.48        952.74        61.75 o                         
   3   7 -15        237.65        232.31        33.31 o                         
  -2   8 -15         76.07         57.26        48.04 o                         
   0   8 -15         17.27         -1.33        28.28 o                         
   2   8 -15         47.58         53.77        28.29 o                         
   4   8 -15         11.08          0.21        25.61 o                         
  -3   9 -15        826.22        827.27       103.33 o                         
  -1   9 -15       1228.99       1225.44       109.25 o                         
   1   9 -15       1228.49       1175.58        75.43 o                         
   3   9 -15        589.71        656.08        55.48 o                         
  -2  10 -15        368.34        354.07        74.37 o                         
   0  10 -15       2064.71       2180.33       109.72 o                         
   2  10 -15        812.39        806.75        64.14 o                         
  -1  11 -15       1523.99       1551.87       136.89 o                         
   1  11 -15       1254.12       1257.24       110.24 o                         
  -6   0 -14        861.14        778.57        73.05 o                         
  -2   0 -14       1080.90       1063.54        86.22 o                         
   0   0 -14       2107.52       2155.59        76.18 o                         
   2   0 -14       3380.57       3112.95       150.71 o                         
   4   0 -14       2121.30       2120.49       112.54 o                         
   6   0 -14       2063.67       2258.04       119.12 o                         
  -3   1 -14       2683.02       2586.23       119.60 o                         
  -1   1 -14       3680.24       3715.72       112.25 o                         
   1   1 -14       3550.54       3593.56        88.17 o                         
   3   1 -14       3950.46       3887.91       139.57 o                         
   5   1 -14       1146.87       1110.27        76.34 o                         
  -6   2 -14        276.13        280.36        51.99 o                         
  -2   2 -14        751.16        775.97        40.48 o                         
   0   2 -14       1864.65       1828.93        60.81 o                         
   2   2 -14         48.39         59.89        29.62 o                         
   4   2 -14        672.50        660.76        61.21 o                         
   6   2 -14        330.39        338.94        52.65 o                         
  -5   3 -14        287.54        294.18        49.36 o                         
  -3   3 -14       1386.90       1493.62        80.73 o                         
  -1   3 -14        158.57        178.75        21.30 o                         
   1   3 -14       1358.55       1264.73        44.77 o                         
   3   3 -14        427.67        407.33        29.71 o                         
   5   3 -14        245.46        225.08        44.75 o                         
  -6   4 -14         46.64         46.73        40.15 o                         
  -2   4 -14        254.90        248.58        26.11 o                         
   0   4 -14        148.06        158.09        19.68 o                         
   2   4 -14         87.03         83.64        20.39 o                         
   4   4 -14        268.13        290.24        48.70 o                         
   6   4 -14        348.73        356.71        59.89 o                         
  -5   5 -14        602.86        621.93        70.42 o                         
  -3   5 -14        666.95        617.98        76.34 o                         
  -1   5 -14       1056.30       1013.10        46.55 o                         
   1   5 -14        931.73        827.08        37.26 o                         
   3   5 -14        518.48        524.16        36.33 o                         
   5   5 -14         79.13         55.28        42.12 o                         
  -2   6 -14       2664.65       2659.10       122.57 o                         
   0   6 -14       2110.15       2083.97        70.38 o                         
   2   6 -14       2295.14       2094.36        92.57 o                         
   4   6 -14       1138.31       1164.48        59.44 o                         
  -5   7 -14        734.99        856.89        78.98 o                         
  -3   7 -14       2869.06       2889.19       183.62 o                         
  -1   7 -14       1377.83       1379.07        75.61 o                         
   1   7 -14       4364.39       4183.20       165.22 o                         
   3   7 -14       1929.94       1925.04        85.93 o                         
   5   7 -14       1350.32       1380.14        69.26 o                         
  -2   8 -14       2145.38       2140.24       154.00 o                         
   0   8 -14       3352.31       3307.82       137.88 o                         
   2   8 -14        831.74        916.60        60.54 o                         
   4   8 -14       1048.88       1061.43        63.97 o                         
  -3   9 -14        314.57        356.05        75.03 o                         
  -1   9 -14        641.19        757.51        83.58 o                         
   1   9 -14        399.46        461.40        48.54 o                         
   3   9 -14       1026.30       1087.71        66.25 o                         
  -2  10 -14         91.63        135.57        53.97 o                         
   0  10 -14        188.70        188.90        39.22 o                         
   2  10 -14        292.24        279.86        43.48 o                         
  -1  11 -14         38.04         44.75        52.65 o                         
   1  11 -14        363.02        416.74        52.79 o                         
   0  12 -14        311.01        296.82        68.45 o                         
  -5   1 -13        240.60        249.43        44.75 o                         
  -3   1 -13       2942.26       2931.50       131.23 o                         
  -1   1 -13        442.01        410.66        25.69 o                         
   1   1 -13       1100.33       1046.57        30.76 o                         
   3   1 -13        373.02        391.98        26.09 o                         
   5   1 -13        700.24        696.30        58.57 o                         
  -6   2 -13        749.08        742.37        73.05 o                         
  -2   2 -13       3824.07       3908.80       120.35 o                         
   0   2 -13       3486.93       3401.18       101.83 o                         
   2   2 -13       2902.51       2821.32        85.35 o                         
   4   2 -13       1814.57       1780.90       107.93 o                         
   6   2 -13        658.37        660.10        69.10 o                         
  -5   3 -13       1578.49       1529.49        91.48 o                         
  -3   3 -13        711.15        667.50        49.32 o                         
  -1   3 -13       2811.38       2700.29        83.66 o                         
   1   3 -13       1624.65       1692.04        69.17 o                         
   3   3 -13       1949.81       1859.22       107.28 o                         
   5   3 -13       1382.78       1361.67        95.43 o                         
  -6   4 -13        783.49        812.13        77.66 o                         
  -2   4 -13       2828.55       2733.70        83.89 o                         
   0   4 -13       3204.84       3075.26        97.37 o                         
   2   4 -13       6871.76       6587.28       229.34 o                         
   4   4 -13       1712.83       1705.87       109.25 o                         
   6   4 -13       1557.85       1548.58       116.49 o                         
  -3   5 -13        716.28        726.25        50.03 o                         
  -1   5 -13       4272.79       4266.49       129.03 o                         
   1   5 -13       3793.54       3582.26        98.96 o                         
   3   5 -13       1522.18       1478.87        67.14 o                         
   5   5 -13       1104.54       1045.77        86.87 o                         
  -6   6 -13        431.86        451.48        61.86 o                         
  -4   6 -13       1011.00       1002.99        76.34 o                         
  -2   6 -13       1007.72       1017.72        63.27 o                         
   0   6 -13        484.05        486.54        31.49 o                         
   2   6 -13       1582.20       1528.82        71.59 o                         
   4   6 -13        708.65        695.28        43.06 o                         
   6   6 -13        314.22        305.37        43.44 o                         
  -5   7 -13          6.06         41.46        38.17 o                         
  -3   7 -13          5.50         -1.97        40.15 o                         
  -1   7 -13        280.90        234.37        35.82 o                         
   1   7 -13        115.42        122.48        18.82 o                         
   3   7 -13         27.05         25.29        21.67 o                         
   5   7 -13        120.45        109.25        27.38 o                         
  -4   8 -13          8.46          5.27        36.86 o                         
  -2   8 -13         72.65         96.09        44.75 o                         
   0   8 -13        405.81        432.70        43.56 o                         
   2   8 -13        363.43        368.33        39.98 o                         
   4   8 -13        107.90        101.99        28.71 o                         
  -3   9 -13        650.06        745.66        92.14 o                         
  -1   9 -13       1153.45       1148.44       102.67 o                         
   1   9 -13        543.07        524.49        51.99 o                         
   3   9 -13       1198.53       1146.62        66.43 o                         
  -4  10 -13        296.98        302.08        55.28 o                         
  -2  10 -13        937.01        977.98       100.04 o                         
   0  10 -13        339.01        363.07        45.70 o                         
   2  10 -13        482.26        500.02        50.86 o                         
   4  10 -13        891.63        981.54        67.31 o                         
  -1  11 -13       2137.37       2335.04       167.16 o                         
   1  11 -13       1957.08       2047.00       104.95 o                         
   3  11 -13       1018.26       1099.09        74.25 o                         
  -2  12 -13        550.06        629.17        97.40 o                         
   0  12 -13        949.63        914.14        98.72 o                         
   2  12 -13        744.55        795.26        76.01 o                         
  -6   0 -12       1999.14       1808.54       100.69 o                         
  -4   0 -12       2341.69       2309.38       115.17 o                         
  -2   0 -12       4139.80       3935.62       204.68 o                         
   0   0 -12       2780.75       2771.14        94.52 o                         
   2   0 -12       3596.10       3700.66       190.20 o                         
   4   0 -12       2156.16       2117.86       106.62 o                         
   6   0 -12       1137.01       1213.59        87.53 o                         
  -7   1 -12        333.57        334.02        38.63 o                         
  -5   1 -12       1748.77       1714.00        72.13 o                         
  -3   1 -12       4556.49       4547.17       170.32 o                         
  -1   1 -12       5304.36       5396.98       152.21 o                         
   1   1 -12       5422.02       5288.13       143.84 o                         
   3   1 -12       3185.31       3191.93       167.82 o                         
   5   1 -12       2129.22       2175.12       121.75 o                         
   7   1 -12        996.76        989.50        54.56 o                         
  -6   2 -12       1309.42       1250.19        60.94 o                         
  -4   2 -12        427.39        445.55        47.39 o                         
  -2   2 -12       3747.12       3611.30       115.35 o                         
   0   2 -12       2784.84       2915.19        84.80 o                         
   2   2 -12       3219.27       3285.76       116.16 o                         
   4   2 -12       1444.41       1404.45        87.53 o                         
   6   2 -12        680.24        769.33        41.83 o                         
  -5   3 -12        268.96        274.71        31.63 o                         
  -3   3 -12        149.27        147.00        30.24 o                         
  -1   3 -12         18.30         19.15        13.15 o                         
   1   3 -12        224.82        263.22        26.88 o                         
   3   3 -12        253.11        275.76        38.17 o                         
   5   3 -12        335.31        338.94        48.70 o                         
  -6   4 -12         75.29         68.25        26.88 o                         
  -4   4 -12         18.32         42.78        30.27 o                         
  -2   4 -12       1296.59       1241.38        50.74 o                         
   0   4 -12         89.91         87.68        14.62 o                         
   2   4 -12       2334.14       2323.80        89.85 o                         
   4   4 -12         34.17         25.01        28.96 o                         
   6   4 -12        243.32        252.96        28.96 o                         
  -5   5 -12        373.94        390.93        55.28 o                         
  -3   5 -12       1133.30       1155.71        58.84 o                         
  -1   5 -12       2050.73       1975.40        70.85 o                         
   1   5 -12       1861.83       1761.10        56.23 o                         
   3   5 -12       1279.75       1231.15        58.03 o                         
   5   5 -12        562.34        571.26        63.18 o                         
  -6   6 -12       1392.08       1381.24        66.50 o                         
  -4   6 -12       1306.41       1418.27        84.90 o                         
  -2   6 -12        257.40        249.50        27.36 o                         
   0   6 -12       1822.46       1808.44        62.20 o                         
   2   6 -12        253.85        262.88        30.42 o                         
   4   6 -12       1300.28       1263.05        59.44 o                         
   6   6 -12        540.51        569.61        44.30 o                         
  -5   7 -12       1417.03       1320.87        92.14 o                         
  -3   7 -12       1698.96       1660.55        64.39 o                         
  -1   7 -12        823.06        806.51        39.30 o                         
   1   7 -12       1702.07       1689.83        63.39 o                         
   3   7 -12       1139.29       1203.55        61.01 o                         
   5   7 -12       1409.80       1400.28        71.79 o                         
  -4   8 -12       1253.60       1324.16        90.16 o                         
  -2   8 -12       3233.14       3141.25       192.83 o                         
   0   8 -12       3692.82       3683.66       115.99 o                         
   2   8 -12       3781.21       3710.25       149.03 o                         
   4   8 -12       1698.22       1580.10        77.12 o                         
  -5   9 -12        790.75        831.22        75.03 o                         
  -3   9 -12       1521.69       1556.96        73.83 o                         
  -1   9 -12       1575.61       1636.48        86.32 o                         
   1   9 -12       1667.20       1729.48        84.25 o                         
   3   9 -12       1174.17       1190.25        70.55 o                         
   5   9 -12        941.71        958.14        63.84 o                         
  -4  10 -12        124.93        114.51        41.46 o                         
  -2  10 -12        652.26        649.57        86.22 o                         
   0  10 -12        648.12        582.17        53.96 o                         
   2  10 -12        588.32        569.88        51.16 o                         
   4  10 -12        286.78        245.82        40.31 o                         
  -3  11 -12         30.67         29.62        36.86 o                         
  -1  11 -12         24.42         30.93        48.04 o                         
   1  11 -12          1.98         12.32        30.73 o                         
   3  11 -12         53.57         57.07        32.07 o                         
  -2  12 -12        405.26        391.59        78.32 o                         
   0  12 -12        323.29        348.81        67.79 o                         
   2  12 -12        394.41        403.02        53.13 o                         
  -1  13 -12        589.64        686.43        94.11 o                         
   1  13 -12        323.12        305.37        67.13 o                         
  -7   1 -11        284.07        254.73        34.89 o                         
  -5   1 -11        503.67        553.50        38.16 o                         
  -3   1 -11         82.56         97.23        18.09 o                         
  -1   1 -11       1466.98       1607.03        50.80 o                         
   1   1 -11       1029.00       1032.52        33.54 o                         
   3   1 -11       7183.48       6976.18       325.12 o                         
   5   1 -11        234.59        228.37        32.25 o                         
   7   1 -11        426.11        527.14        41.55 o                         
  -6   2 -11        292.80        282.57        32.95 o                         
  -4   2 -11       1049.31       1027.52        38.75 o                         
  -2   2 -11        755.04        788.56        36.03 o                         
   0   2 -11       7000.23       7233.58       196.78 o                         
   2   2 -11       2503.07       2510.06        76.33 o                         
   4   2 -11       2775.51       2697.02       142.16 o                         
   6   2 -11       1039.08       1078.90        50.28 o                         
  -7   3 -11       1623.77       1625.63        73.29 o                         
  -5   3 -11       2533.15       2455.64        69.15 o                         
  -3   3 -11       4487.13       4472.47       129.44 o                         
  -1   3 -11       1937.09       1839.60        59.45 o                         
   1   3 -11       3071.91       3122.00       119.50 o                         
   3   3 -11       2927.10       3120.85       169.14 o                         
   5   3 -11       1365.41       1337.32        93.45 o                         
   7   3 -11       1155.76       1206.63        74.04 o                         
  -6   4 -11       1131.91       1182.43        59.05 o                         
  -4   4 -11       2889.89       3091.24       141.50 o                         
  -2   4 -11       6205.50       6228.19       179.99 o                         
   0   4 -11       4476.93       4435.95       125.30 o                         
   2   4 -11       2693.58       2579.93       103.83 o                         
   4   4 -11       2301.50       2608.83       155.98 o                         
   6   4 -11       1971.05       2097.58        88.05 o                         
  -5   5 -11       1748.08       1748.61        71.20 o                         
  -3   5 -11       3713.02       3723.10       103.93 o                         
  -1   5 -11       6700.61       6662.42       184.73 o                         
   1   5 -11       4195.41       4173.31       158.59 o                         
   3   5 -11       4425.62       4425.77       162.23 o                         
   5   5 -11       1297.40       1298.49        99.38 o                         
  -6   6 -11        335.40        328.12        31.08 o                         
  -4   6 -11        674.51        664.50        61.21 o                         
  -2   6 -11        461.34        498.35        32.30 o                         
   0   6 -11        957.53        951.88        37.72 o                         
   2   6 -11       1095.33       1080.56        51.80 o                         
   4   6 -11        368.30        366.89        31.04 o                         
   6   6 -11        836.64        878.92        61.54 o                         
  -5   7 -11         10.52         23.03        37.51 o                         
  -3   7 -11        354.92        353.21        29.44 o                         
  -1   7 -11         74.95         88.11        18.73 o                         
   1   7 -11        789.43        745.78        34.99 o                         
   3   7 -11        335.47        333.11        35.03 o                         
   5   7 -11          5.26         16.93        22.51 o                         
  -6   8 -11         96.77        127.02        42.12 o                         
  -4   8 -11        382.91        377.11        50.02 o                         
  -2   8 -11        961.28        952.35        55.03 o                         
   0   8 -11        242.22        196.13        22.87 o                         
   2   8 -11        791.21        774.59        51.16 o                         
   4   8 -11        264.20        282.61        35.03 o                         
   6   8 -11         98.46        118.46        40.15 o                         
  -5   9 -11        352.85        261.94        48.04 o                         
  -3   9 -11       1069.18       1082.18        59.06 o                         
  -1   9 -11        237.96        253.00        38.37 o                         
   1   9 -11       1015.17       1004.11        45.38 o                         
   3   9 -11        361.85        339.17        39.98 o                         
   5   9 -11        372.47        338.18        42.06 o                         
  -4  10 -11       1226.60       1234.65        86.87 o                         
  -2  10 -11       1368.38       1486.06       127.02 o                         
   0  10 -11        990.87       1006.97        63.70 o                         
   2  10 -11       1421.90       1441.74        79.72 o                         
   4  10 -11        718.34        770.34        59.61 o                         
  -3  11 -11       1000.82        954.95        76.34 o                         
  -1  11 -11       1876.22       1919.76       146.76 o                         
   1  11 -11       2900.45       2901.62       134.00 o                         
   3  11 -11       2495.77       2413.59       158.28 o                         
  -2  12 -11       1056.50       1080.58        65.86 o                         
   0  12 -11       1650.12       1652.56       129.65 o                         
   2  12 -11        627.07        646.14        57.87 o                         
  -1  13 -11        673.16        700.25        90.82 o                         
   1  13 -11        302.54        273.12        68.45 o                         
  -6   0 -10       3768.47       3536.13       167.82 o                         
  -4   0 -10       7130.93       7421.73       285.63 o                         
  -2   0 -10       8569.62       8738.31       203.19 o                         
   0   0 -10       2087.99       2046.27        73.35 o                         
   2   0 -10       9554.67       9243.15       324.36 o                         
   4   0 -10       2328.84       2681.88       132.94 o                         
   6   0 -10       2486.69       2480.49       144.13 o                         
  -7   1 -10        695.33        702.71        46.73 o                         
  -5   1 -10       1539.82       1483.85        58.61 o                         
  -3   1 -10       1317.47       1272.75        35.36 o                         
  -1   1 -10       4942.22       4968.46       160.50 o                         
   1   1 -10       4737.68       5095.83       122.80 o                         
   3   1 -10       1515.83       1499.89        61.89 o                         
   5   1 -10       2571.56       2592.23        95.28 o                         
   7   1 -10        750.62        816.87        48.34 o                         
  -6   2 -10        621.82        622.75        42.10 o                         
  -4   2 -10       2711.72       2731.31        72.32 o                         
  -2   2 -10       2338.65       2307.55        56.76 o                         
   0   2 -10       3881.60       4028.87       109.27 o                         
   2   2 -10       3918.38       3893.50       202.05 o                         
   4   2 -10       2926.45       2839.17       141.50 o                         
   6   2 -10        680.37        671.07        50.35 o                         
  -7   3 -10        101.06        119.20        39.16 o                         
  -5   3 -10         19.55         18.15        16.19 o                         
  -3   3 -10         73.94         85.16        12.56 o                         
  -1   3 -10       1408.01       1450.59        47.26 o                         
   1   3 -10        709.34        748.94        29.26 o                         
   3   3 -10        942.93        960.87        63.18 o                         
   5   3 -10        171.85        208.63        40.15 o                         
   7   3 -10        137.82        164.05        29.24 o                         
  -6   4 -10         79.74         76.47        25.01 o                         
  -4   4 -10        205.64        195.15        58.57 o                         
  -2   4 -10        533.27        574.00        24.88 o                         
   0   4 -10        712.27        790.96        30.81 o                         
   2   4 -10        180.20        171.84        14.28 o                         
   4   4 -10       1354.81       1256.37        86.22 o                         
   6   4 -10         59.82         73.79        22.03 o                         
  -7   5 -10        185.26        205.76        33.47 o                         
  -5   5 -10         19.27         48.32        21.64 o                         
  -3   5 -10       1397.55       1374.80        50.40 o                         
  -1   5 -10        983.91        919.72        37.48 o                         
   1   5 -10       2472.28       2450.99        99.51 o                         
   3   5 -10       1420.29       1340.34        58.51 o                         
   5   5 -10        761.69        757.09        41.21 o                         
   7   5 -10        238.50        241.01        35.26 o                         
  -6   6 -10        608.63        588.83        37.35 o                         
  -4   6 -10       1789.27       1805.89        70.91 o                         
  -2   6 -10       4095.33       3983.43        96.39 o                         
   0   6 -10       2681.61       2624.32        79.74 o                         
   2   6 -10       2734.60       2762.32       105.80 o                         
   4   6 -10       2425.38       2278.51        97.24 o                         
   6   6 -10        939.08        860.72        53.56 o                         
  -5   7 -10       2448.31       2410.19        89.81 o                         
  -3   7 -10       2548.27       2565.25        65.50 o                         
  -1   7 -10       8413.17       8165.84       225.18 o                         
   1   7 -10       3469.97       3390.19        98.56 o                         
   3   7 -10       3737.43       3563.76       219.16 o                         
   5   7 -10       1640.37       1693.90        64.68 o                         
  -6   8 -10       1414.30       1449.90        74.04 o                         
  -4   8 -10       2445.59       2314.64       123.07 o                         
  -2   8 -10       3129.39       3112.35        88.96 o                         
   0   8 -10       5242.52       5094.16       154.06 o                         
   2   8 -10       4922.37       4805.46       187.40 o                         
   4   8 -10       2327.07       2307.29        97.83 o                         
   6   8 -10        823.37        864.14        59.90 o                         
  -5   9 -10       1240.96       1214.25        83.58 o                         
  -3   9 -10        324.19        383.02        26.07 o                         
  -1   9 -10       1121.37       1122.74        52.94 o                         
   1   9 -10       1260.78       1261.34        47.90 o                         
   3   9 -10        143.85        158.12        30.99 o                         
   5   9 -10        806.98        899.23        58.98 o                         
  -4  10 -10        562.57        500.84        61.21 o                         
  -2  10 -10        566.56        642.58        48.86 o                         
   0  10 -10         77.82         42.78        39.49 o                         
   2  10 -10       1385.60       1387.57        80.49 o                         
   4  10 -10        240.23        244.17        38.98 o                         
  -3  11 -10         27.10         19.74        34.88 o                         
  -1  11 -10        105.64         86.21        46.07 o                         
   1  11 -10        117.05        130.88        34.61 o                         
   3  11 -10         43.31         44.97        29.41 o                         
  -4  12 -10          2.98         -0.89        26.48 o                         
  -2  12 -10        198.79        235.08        38.57 o                         
   0  12 -10         94.35         79.63        50.02 o                         
   2  12 -10         24.49         15.46        30.15 o                         
   4  12 -10         75.35         67.23        36.80 o                         
  -3  13 -10       1001.46        978.64        83.58 o                         
  -1  13 -10        585.32        616.01        86.87 o                         
   1  13 -10        458.98        554.80        80.95 o                         
   3  13 -10        699.27        731.18        91.48 o                         
  -2  14 -10        369.00        344.20        59.23 o                         
   0  14 -10        957.92        966.13       109.25 o                         
  -7   1  -9        738.08        714.45        44.44 o                         
  -5   1  -9        770.29        692.46        40.02 o                         
  -3   1  -9       2216.04       2241.01        49.18 o                         
  -1   1  -9        811.60        778.26        30.61 o                         
   1   1  -9        208.44        243.50        12.08 o                         
   3   1  -9       1336.13       1385.42        56.60 o                         
   5   1  -9        136.70        143.10        17.85 o                         
   7   1  -9        339.38        316.25        34.09 o                         
  -6   2  -9       1220.94       1215.83        55.37 o                         
  -4   2  -9        687.74        702.58        30.77 o                         
  -2   2  -9       5024.80       4950.75        99.21 o                         
   0   2  -9       5623.20       5745.42       138.18 o                         
   2   2  -9       2918.22       3161.89       117.74 o                         
   4   2  -9       3747.39       3838.21       207.31 o                         
   6   2  -9       1116.55       1086.91        54.35 o                         
  -7   3  -9       1173.26       1167.57        55.03 o                         
  -5   3  -9       4589.74       4443.78       113.48 o                         
  -3   3  -9       8023.49       7935.43       152.29 o                         
  -1   3  -9       9057.16       9146.08       166.60 o                         
   1   3  -9       5945.63       5839.55       139.67 o                         
   3   3  -9       5491.12       5577.65       273.78 o                         
   5   3  -9       3388.82       3327.37       126.61 o                         
   7   3  -9       1731.36       1689.32        80.02 o                         
  -6   4  -9       1390.83       1480.99        61.41 o                         
  -4   4  -9       1572.42       1589.07        58.17 o                         
  -2   4  -9       2791.30       2760.06        60.71 o                         
   0   4  -9       5727.87       5590.39       148.71 o                         
   2   4  -9       4909.51       5037.79       141.60 o                         
   4   4  -9       4587.95       4459.49       210.60 o                         
   6   4  -9        921.01        951.29        52.32 o                         
  -7   5  -9        649.37        653.37        44.69 o                         
  -5   5  -9       1928.14       1904.81        71.63 o                         
  -3   5  -9       3929.75       3860.85        86.54 o                         
  -1   5  -9        899.35        913.38        33.29 o                         
   1   5  -9       8401.73       8667.40       298.49 o                         
   3   5  -9       2524.88       2459.55        75.08 o                         
   5   5  -9       2302.50       2254.37        90.36 o                         
   7   5  -9        595.66        596.80        48.20 o                         
  -6   6  -9        863.90        871.17        40.13 o                         
  -4   6  -9        332.93        332.09        24.74 o                         
  -2   6  -9        692.65        705.55        25.72 o                         
   2   6  -9        324.55        288.92        42.78 o                         
   4   6  -9        855.31        821.35        71.74 o                         
   6   6  -9        284.04        305.28        35.26 o                         
  -5   7  -9        124.12        112.07        25.08 o                         
  -3   7  -9        956.79        946.41        34.07 o                         
  -1   7  -9       1356.35       1388.53        43.58 o                         
   1   7  -9       1420.63       1441.32        52.12 o                         
   3   7  -9        951.05        924.01        52.01 o                         
   5   7  -9       1231.35       1153.25        77.66 o                         
  -6   8  -9        131.69        165.75        30.62 o                         
  -4   8  -9        192.35        225.74        38.83 o                         
  -2   8  -9        259.42        263.43        23.89 o                         
   0   8  -9        457.79        482.48        30.41 o                         
   2   8  -9       1256.72       1232.68        64.83 o                         
   4   8  -9        130.03        112.96        27.47 o                         
   6   8  -9        143.36        152.17        27.08 o                         
  -5   9  -9        122.64        144.74        28.55 o                         
  -3   9  -9        343.40        330.58        24.10 o                         
  -1   9  -9       1720.11       1782.97        53.74 o                         
   1   9  -9       1180.40       1165.39        47.79 o                         
   3   9  -9        647.98        637.80        47.68 o                         
   5   9  -9        667.87        661.49        53.64 o                         
  -4  10  -9       2868.81       2811.93        99.38 o                         
  -2  10  -9       1948.76       1958.26        68.75 o                         
   0  10  -9       4990.19       5019.54       147.95 o                         
   2  10  -9       1574.32       1556.36        79.01 o                         
   4  10  -9       1958.79       2022.97        97.17 o                         
  -5  11  -9        586.96        596.27        63.18 o                         
  -3  11  -9       1844.24       1860.26        99.71 o                         
  -1  11  -9       1773.38       1792.33        76.30 o                         
   1  11  -9       2197.94       2204.07       108.75 o                         
   3  11  -9       1940.62       1922.41       100.05 o                         
   5  11  -9       1239.57       1380.66        82.64 o                         
  -4  12  -9        962.74       1099.24        57.40 o                         
  -2  12  -9       1735.77       1825.42        85.96 o                         
   0  12  -9        961.51       1031.95       102.01 o                         
   2  12  -9       1497.57       1520.94       119.12 o                         
   4  12  -9        533.36        565.99        56.96 o                         
  -3  13  -9        540.91        510.71        63.18 o                         
  -1  13  -9        911.05        879.18        62.50 o                         
   1  13  -9        166.75        188.88        55.94 o                         
   3  13  -9        435.02        478.46        75.68 o                         
  -2  14  -9        153.61        115.83        44.09 o                         
   0  14  -9        198.33        240.22        65.81 o                         
   2  14  -9        199.31        167.16        57.26 o                         
  -6   0  -8       1620.99       1565.03        86.87 o                         
  -4   0  -8       7175.66       7016.32       290.89 o                         
  -2   0  -8      10777.83      11065.16       251.52 o                         
   0   0  -8      22733.83      23237.63       584.90 o                         
   4   0  -8       7143.12       7009.03       226.63 o                         
   6   0  -8       3967.35       3802.67       201.39 o                         
  -7   1  -8        872.94        901.11        47.44 o                         
  -5   1  -8       1269.69       1312.29        52.82 o                         
  -3   1  -8       3029.95       3035.53        66.53 o                         
  -1   1  -8       6614.90       6598.23       117.39 o                         
   1   1  -8       8342.10       8510.81       204.92 o                         
   3   1  -8       6188.83       6165.72       207.79 o                         
   5   1  -8       2392.21       2496.42        91.80 o                         
   7   1  -8        915.38        972.14        57.19 o                         
  -6   2  -8       1489.75       1471.78        60.94 o                         
  -4   2  -8       4286.66       4302.43        83.25 o                         
  -2   2  -8       2546.82       2582.28        48.87 o                         
   0   2  -8       4652.92       4876.82       121.98 o                         
   2   2  -8       1963.82       2093.28        76.55 o                         
   4   2  -8       2776.78       2857.60       163.87 o                         
   6   2  -8       1239.39       1231.59        58.83 o                         
  -7   3  -8        479.87        472.76        37.22 o                         
  -5   3  -8        730.46        747.71        32.67 o                         
  -3   3  -8        405.24        406.05        17.46 o                         
  -1   3  -8        188.99        163.92        10.59 o                         
   1   3  -8        468.82        506.17        16.67 o                         
   3   3  -8        849.06        933.23        63.18 o                         
   5   3  -8        167.00        141.32        18.94 o                         
   7   3  -8         76.69         77.88        26.09 o                         
  -6   4  -8        262.83        229.40        27.35 o                         
  -4   4  -8        256.81        256.49        25.33 o                         
  -2   4  -8        300.07        312.49        12.35 o                         
   0   4  -8        209.45        227.76        11.63 o                         
   2   4  -8        319.32        333.38        16.22 o                         
   4   4  -8        106.97         76.34        28.30 o                         
   6   4  -8         59.54         62.27        22.73 o                         
  -7   5  -8        265.89        297.64        33.92 o                         
  -5   5  -8       1398.51       1337.24        56.06 o                         
  -3   5  -8        991.92       1014.46        34.12 o                         
  -1   5  -8       3002.97       2894.73        60.85 o                         
   1   5  -8       4431.73       4624.48       117.16 o                         
   3   5  -8       2520.54       2512.23        78.18 o                         
   5   5  -8       1210.20       1251.04        62.85 o                         
   7   5  -8        440.21        470.97        46.56 o                         
  -6   6  -8       1360.67       1388.72        50.66 o                         
  -4   6  -8       3302.81       3190.84        85.10 o                         
  -2   6  -8       2729.14       2654.82        59.41 o                         
   0   6  -8       6374.12       6402.76       143.56 o                         
   2   6  -8       3349.38       3302.43       124.34 o                         
   4   6  -8       1402.31       1371.00        64.73 o                         
   6   6  -8       1380.38       1358.29        70.01 o                         
  -7   7  -8       1502.04       1578.20        66.84 o                         
  -5   7  -8       1276.26       1239.89        54.82 o                         
  -3   7  -8       3550.90       3507.04        79.54 o                         
  -1   7  -8       2221.62       2120.82        59.30 o                         
   1   7  -8       2760.76       2827.47       110.28 o                         
   3   7  -8       3751.28       3535.51       136.84 o                         
   5   7  -8       1712.04       1642.03        94.11 o                         
   7   7  -8        937.40        946.97        65.20 o                         
  -6   8  -8        633.57        683.16        46.73 o                         
  -4   8  -8        702.97        749.68        42.81 o                         
  -2   8  -8       3200.97       3083.63        72.63 o                         
   0   8  -8       1045.78       1003.26        40.77 o                         
   2   8  -8       2925.17       2870.83       121.08 o                         
   4   8  -8       2600.94       2403.32       110.67 o                         
   6   8  -8       1586.74       1667.68        85.17 o                         
  -5   9  -8       1558.19       1466.50        62.06 o                         
  -3   9  -8       1320.33       1351.65        43.32 o                         
  -1   9  -8       2220.45       2264.46        62.66 o                         
   1   9  -8       1172.57       1169.48        47.29 o                         
   3   9  -8       1868.05       1755.95        85.23 o                         
   5   9  -8        850.75        888.49        61.65 o                         
  -6  10  -8         85.54        103.33        37.51 o                         
  -4  10  -8       1125.29       1062.65        53.25 o                         
  -2  10  -8        988.93       1025.40        45.90 o                         
   0  10  -8       3687.93       3707.82       117.52 o                         
   2  10  -8        675.65        692.65        52.23 o                         
   4  10  -8        784.07        750.56        58.37 o                         
  -5  11  -8        103.84        146.93        31.35 o                         
  -3  11  -8         12.40         17.68        21.35 o                         
  -1  11  -8         64.06         83.12        26.08 o                         
   1  11  -8        168.00        126.65        32.81 o                         
   3  11  -8        165.21        167.62        34.65 o                         
   5  11  -8         89.07         77.87        35.71 o                         
  -4  12  -8        155.91        140.63        28.38 o                         
  -2  12  -8        438.70        443.43        83.91 o                         
   0  12  -8        361.16        367.89        67.79 o                         
   2  12  -8        609.31        636.41        81.61 o                         
   4  12  -8        446.83        484.92        55.26 o                         
  -3  13  -8       1205.58       1222.34        59.52 o                         
  -1  13  -8       1306.12       1260.51        69.36 o                         
   1  13  -8       1748.97       1721.01       129.65 o                         
   3  13  -8        379.86        383.03        69.76 o                         
  -2  14  -8        636.87        655.50        71.08 o                         
   0  14  -8        877.28        868.07       104.64 o                         
   2  14  -8        868.62        850.96       100.69 o                         
  -1  15  -8       1315.62       1316.92        94.77 o                         
   1  15  -8       1332.31       1437.36       135.57 o                         
  -7   1  -7        916.56        898.88        45.49 o                         
  -5   1  -7        750.06        735.50        28.99 o                         
  -3   1  -7       1928.86       2013.72        40.34 o                         
  -1   1  -7        837.78        812.11        20.88 o                         
   1   1  -7        380.25        311.66        12.30 o                         
   3   1  -7        631.47        603.67        26.06 o                         
   5   1  -7        608.57        593.60        32.75 o                         
   7   1  -7        147.71        159.02        29.22 o                         
  -8   2  -7        851.97        886.04        45.49 o                         
  -6   2  -7        684.59        698.52        35.32 o                         
  -4   2  -7       2372.39       2350.65        48.89 o                         
  -2   2  -7       2186.13       2161.45        42.58 o                         
   0   2  -7       3171.57       3145.94        79.44 o                         
   2   2  -7      13446.12      14204.76       475.37 o                         
   4   2  -7       2642.85       2452.85       128.99 o                         
   6   2  -7       1414.39       1432.80        66.84 o                         
   8   2  -7        378.41        389.58        43.56 o                         
  -7   3  -7       1642.18       1687.74        74.04 o                         
  -5   3  -7       3526.40       3437.65        76.36 o                         
  -3   3  -7       4766.55       4591.63        78.72 o                         
  -1   3  -7      11162.83      11496.25       189.64 o                         
   1   3  -7      13130.92      13251.80       262.83 o                         
   3   3  -7       3475.56       3293.94       166.51 o                         
   5   3  -7       3395.32       3497.60       123.61 o                         
   7   3  -7       1404.18       1413.61        71.18 o                         
  -6   4  -7       2059.02       2046.12        75.24 o                         
  -4   4  -7       2862.24       2855.44        82.17 o                         
  -2   4  -7       8280.70       8039.53       116.73 o                         
   0   4  -7       3833.91       3837.24        92.58 o                         
   2   4  -7       7119.68       7313.88       169.91 o                         
   4   4  -7       5207.87       5217.77       148.61 o                         
   6   4  -7       1679.78       1792.10        81.71 o                         
  -7   5  -7        416.61        436.20        36.33 o                         
  -5   5  -7       2393.48       2281.99        69.49 o                         
  -3   5  -7       1591.11       1565.89        38.98 o                         
  -1   5  -7       7938.06       7896.41       122.98 o                         
   1   5  -7       3201.17       3137.94        77.40 o                         
   3   5  -7       1456.46       1421.84        53.06 o                         
   5   5  -7       6155.20       6108.24       228.26 o                         
   7   5  -7       1042.09       1141.67        67.28 o                         
  -6   6  -7        771.63        774.05        35.82 o                         
  -4   6  -7       4091.72       3921.30        90.52 o                         
  -2   6  -7       3551.05       3513.76        58.46 o                         
   0   6  -7       1117.51       1076.00        33.81 o                         
   2   6  -7       1474.26       1450.11        67.37 o                         
   4   6  -7       1613.58       1536.02        65.41 o                         
   6   6  -7        288.48        287.97        35.89 o                         
  -7   7  -7         23.28         41.59        24.27 o                         
  -5   7  -7         39.40         56.76        18.43 o                         
  -3   7  -7        223.74        204.40        14.71 o                         
  -1   7  -7        504.60        481.64        20.18 o                         
   1   7  -7        839.10        854.25        48.55 o                         
   3   7  -7        323.49        268.98        30.27 o                         
   5   7  -7        137.28        135.80        27.33 o                         
   7   7  -7         14.48         23.32        29.86 o                         
  -6   8  -7         40.51         48.63        24.08 o                         
  -4   8  -7        211.37        156.76        24.82 o                         
  -2   8  -7        389.12        414.64        22.56 o                         
   0   8  -7       1203.81       1168.33        37.34 o                         
   2   8  -7        161.12        173.46        31.92 o                         
   4   8  -7        847.14        770.56        51.80 o                         
   6   8  -7        551.32        535.87        50.28 o                         
  -5   9  -7        935.06        934.50        49.43 o                         
  -3   9  -7       2081.96       1976.89        55.21 o                         
  -1   9  -7       1995.96       2030.85        62.61 o                         
   1   9  -7       2535.79       2540.01        84.04 o                         
   3   9  -7       1901.41       1813.44        86.25 o                         
   5   9  -7        484.84        459.70        47.39 o                         
  -6  10  -7       1286.66       1340.51        62.49 o                         
  -4  10  -7       2769.05       2772.22        79.62 o                         
  -2  10  -7       1946.17       1994.09        54.51 o                         
   0  10  -7       2886.76       2858.83        80.92 o                         
   2  10  -7       1533.97       1420.41        73.46 o                         
   4  10  -7       1007.20       1013.50        64.64 o                         
   6  10  -7        446.42        454.29        52.64 o                         
  -5  11  -7        683.32        768.75        50.13 o                         
  -3  11  -7        703.37        786.82        47.62 o                         
  -1  11  -7       2425.24       2453.67        81.35 o                         
   1  11  -7       1117.02       1153.70       105.96 o                         
   3  11  -7       2031.90       2010.37       103.06 o                         
   5  11  -7        767.14        736.44        63.77 o                         
  -4  12  -7       1543.40       1441.92        59.95 o                         
  -2  12  -7       1546.77       1530.15        90.82 o                         
   0  12  -7       1805.46       1804.06        76.34 o                         
   2  12  -7       2228.45       2190.26       147.42 o                         
   4  12  -7       1295.72       1383.62        81.97 o                         
  -3  13  -7        753.17        776.52        47.93 o                         
  -1  13  -7        822.21        854.43        59.54 o                         
   1  13  -7       3148.36       3234.05       192.83 o                         
   3  13  -7        272.15        199.41        59.23 o                         
  -2  14  -7        370.41        334.33        53.31 o                         
   0  14  -7         77.20        101.99        33.65 o                         
   2  14  -7        688.81        664.71        95.43 o                         
  -1  15  -7         74.74         47.39        39.49 o                         
   1  15  -7        532.10        563.36        90.82 o                         
  -8   0  -6        900.61        863.47        59.89 o                         
  -6   0  -6       5138.86       5153.67       159.15 o                         
  -4   0  -6       5658.71       5507.94       151.42 o                         
  -2   0  -6       6813.24       6835.96       138.82 o                         
   0   0  -6      10154.06      10320.21       270.42 o                         
   4   0  -6       5951.97       5901.96       197.31 o                         
   8   0  -6       1077.92       1246.50       101.35 o                         
  -7   1  -6        876.10        904.85        35.40 o                         
  -5   1  -6       3919.58       3888.01        91.64 o                         
  -3   1  -6       8144.82       8458.13       128.22 o                         
  -1   1  -6       4382.90       4444.11        81.79 o                         
   1   1  -6      15489.77      16078.60       564.26 o                         
   3   1  -6      10397.18      10567.75       354.15 o                         
   5   1  -6       4111.17       4235.74       227.38 o                         
   7   1  -6       1782.81       1780.19        83.92 o                         
  -8   2  -6        112.52        136.79        23.99 o                         
  -6   2  -6        908.22        886.64        33.56 o                         
  -4   2  -6        499.02        463.81        19.89 o                         
  -2   2  -6       3325.39       3294.50        58.91 o                         
   0   2  -6       5440.87       5365.51       117.19 o                         
   2   2  -6        846.68        820.03        31.18 o                         
   4   2  -6       1138.53       1149.86        37.71 o                         
   6   2  -6       1635.02       1643.57        73.88 o                         
   8   2  -6        442.52        514.47        48.39 o                         
  -7   3  -6        683.09        731.15        35.75 o                         
  -5   3  -6        139.74        150.26        14.74 o                         
  -3   3  -6       4042.07       4104.68        84.76 o                         
  -1   3  -6       2183.87       2326.14        41.62 o                         
   1   3  -6       1740.22       1772.35        38.44 o                         
   3   3  -6        606.74        582.47        25.43 o                         
   5   3  -6        783.74        735.11        39.67 o                         
   7   3  -6        338.57        357.47        39.22 o                         
  -8   4  -6         97.56         75.85        21.82 o                         
  -6   4  -6        324.44        300.27        24.47 o                         
  -4   4  -6        545.53        552.69        24.35 o                         
  -2   4  -6       1375.07       1533.33        27.39 o                         
   0   4  -6        601.36        601.49        18.82 o                         
   2   4  -6         56.39         57.04         6.53 o                         
   4   4  -6         45.78         51.04        11.26 o                         
   6   4  -6         44.91         48.28        21.81 o                         
  -7   5  -6        261.62        241.46        24.67 o                         
  -5   5  -6        111.75        107.74        18.39 o                         
  -3   5  -6        203.46        188.97        12.54 o                         
  -1   5  -6       1476.18       1444.60        27.66 o                         
   3   5  -6       2030.56       2098.21        67.77 o                         
   5   5  -6        970.14        948.60        50.60 o                         
   7   5  -6        555.84        548.84        51.33 o                         
  -6   6  -6       1374.34       1393.77        42.74 o                         
  -4   6  -6       2896.92       2909.52        78.02 o                         
  -2   6  -6       4791.06       4743.32        80.32 o                         
   0   6  -6       6735.01       6692.01       123.15 o                         
   2   6  -6       5347.59       5115.87       174.39 o                         
   4   6  -6       1991.27       1934.90        79.36 o                         
   6   6  -6       1428.62       1448.40        71.20 o                         
  -7   7  -6       1346.13       1457.07        53.29 o                         
  -5   7  -6       2626.84       2616.09        66.88 o                         
  -3   7  -6       8102.68       8194.42       141.73 o                         
  -1   7  -6       6328.38       6200.46       109.66 o                         
   1   7  -6       8365.33       8313.03       217.08 o                         
   3   7  -6       3438.58       3497.50       130.57 o                         
   5   7  -6       2874.54       2880.51       121.33 o                         
   7   7  -6        877.11        898.12        64.31 o                         
  -6   8  -6       1256.74       1251.13        45.23 o                         
  -4   8  -6       1815.55       1832.53        59.38 o                         
  -2   8  -6       2907.82       2874.03        59.13 o                         
   0   8  -6       7850.26       7619.83       170.83 o                         
   2   8  -6       4656.32       4675.75       185.40 o                         
   4   8  -6       2583.65       2562.94       112.27 o                         
   6   8  -6       2199.10       2146.85       109.25 o                         
  -5   9  -6       1723.05       1651.03        59.47 o                         
  -3   9  -6       5793.66       5646.14       112.36 o                         
  -1   9  -6       1591.56       1568.85        43.73 o                         
   1   9  -6       3332.41       3367.72        83.79 o                         
   3   9  -6       2089.99       2090.30        92.85 o                         
   5   9  -6       1059.67       1089.91        66.04 o                         
  -6  10  -6        347.68        376.15        36.03 o                         
  -4  10  -6        273.63        272.37        27.12 o                         
  -2  10  -6        158.98        150.34        17.92 o                         
   0  10  -6        168.21        152.26        19.92 o                         
   2  10  -6        419.75        446.32        42.89 o                         
   4  10  -6        508.04        514.99        49.56 o                         
   6  10  -6        391.31        436.88        52.09 o                         
  -5  11  -6         45.68         49.25        24.45 o                         
  -3  11  -6         83.90         56.27        22.34 o                         
  -1  11  -6        172.49        151.18        22.29 o                         
   1  11  -6        270.95        286.35        34.31 o                         
   3  11  -6        144.55        170.31        36.73 o                         
   5  11  -6         14.27         32.25        32.39 o                         
  -4  12  -6        425.65        432.01        30.52 o                         
  -2  12  -6        741.48        709.63        35.52 o                         
   0  12  -6        221.00        255.34        37.18 o                         
   2  12  -6       2131.33       2130.37       146.76 o                         
   4  12  -6        526.33        543.62        76.34 o                         
  -3  13  -6        451.74        478.07        40.24 o                         
  -1  13  -6        745.95        774.20        53.64 o                         
   1  13  -6        476.20        441.61        73.05 o                         
   3  13  -6        363.76        346.83        68.45 o                         
  -2  14  -6        642.37        634.99        45.60 o                         
   0  14  -6       1420.69       1607.65        82.33 o                         
   2  14  -6        528.20        646.28        90.82 o                         
  -1  15  -6       1187.03       1131.33        84.24 o                         
   1  15  -6        238.06        270.49        67.13 o                         
  -7   1  -5        644.38        641.66        30.20 o                         
  -5   1  -5        842.34        863.00        30.07 o                         
  -3   1  -5       3689.87       3984.35        70.97 o                         
  -1   1  -5       5585.50       5684.35        91.79 o                         
   1   1  -5        874.97        938.12        34.20 o                         
   3   1  -5         36.58         39.55         8.70 o                         
   5   1  -5        561.90        590.77        35.33 o                         
   7   1  -5        534.02        507.90        43.50 o                         
  -8   2  -5        870.96        867.18        36.77 o                         
  -6   2  -5        614.77        619.59        27.65 o                         
  -4   2  -5       4479.18       4550.34        88.40 o                         
  -2   2  -5       1777.17       1676.20        34.17 o                         
   0   2  -5       8971.54       9123.19       207.74 o                         
   2   2  -5       2852.76       2808.02        99.59 o                         
   4   2  -5       3811.85       3826.47       118.20 o                         
   6   2  -5       4335.16       4103.39       161.23 o                         
   8   2  -5        642.25        682.38        69.76 o                         
  -7   3  -5       2761.68       2679.06        68.01 o                         
  -5   3  -5       4291.44       4171.00        79.38 o                         
  -3   3  -5       7310.86       7176.44       122.36 o                         
  -1   3  -5       9813.71       9718.08       150.73 o                         
   1   3  -5       5482.25       5453.55       115.57 o                         
   3   3  -5       5012.29       4828.67       127.71 o                         
   5   3  -5       2765.83       2695.81       100.72 o                         
   7   3  -5        577.50        650.63        49.63 o                         
  -8   4  -5       1851.89       1875.19        56.23 o                         
  -6   4  -5       2903.58       2880.95        70.18 o                         
  -4   4  -5       7554.74       7306.52       149.53 o                         
  -2   4  -5      13216.19      13235.91       180.03 o                         
   0   4  -5      12940.35      12819.70       253.32 o                         
   2   4  -5      14450.37      14786.35       311.99 o                         
   4   4  -5       6394.29       6368.15       227.67 o                         
   6   4  -5       2938.32       2927.48       120.61 o                         
   8   4  -5        810.08        801.37        62.28 o                         
  -7   5  -5        517.93        518.36        31.40 o                         
  -5   5  -5       1153.94       1175.93        37.82 o                         
  -3   5  -5       1273.60       1265.52        27.95 o                         
  -1   5  -5       3969.47       4021.56        71.26 o                         
   1   5  -5       6269.87       6339.25       126.85 o                         
   3   5  -5       6911.20       6883.84       195.37 o                         
   7   5  -5        895.36        908.00        62.84 o                         
  -6   6  -5        933.95        961.44        34.01 o                         
  -4   6  -5       2178.57       2127.48        62.60 o                         
  -2   6  -5       3795.39       3783.13        62.20 o                         
   0   6  -5       4642.75       4611.62        93.62 o                         
   2   6  -5       3548.80       3734.66        87.22 o                         
   4   6  -5       1014.97       1049.52        56.20 o                         
   6   6  -5       1361.45       1376.81        70.65 o                         
  -7   7  -5        122.63        134.12        21.04 o                         
  -5   7  -5        140.68        146.00        19.97 o                         
  -3   7  -5       1739.98       1707.87        37.67 o                         
  -1   7  -5        176.55        186.35        10.90 o                         
   1   7  -5       1608.66       1673.54        53.83 o                         
   3   7  -5        164.47        162.75        23.52 o                         
   5   7  -5         83.51         63.05        25.28 o                         
   7   7  -5         12.10         31.94        29.19 o                         
  -6   8  -5        172.71        172.53        21.10 o                         
  -4   8  -5        284.91        251.17        23.73 o                         
  -2   8  -5          5.11          4.56         8.89 o                         
   0   8  -5         18.98         19.79         8.90 o                         
   2   8  -5         18.13         19.64        18.13 o                         
   4   8  -5        258.97        292.70        27.84 o                         
   6   8  -5        317.59        294.64        40.62 o                         
  -5   9  -5        971.10        942.66        41.89 o                         
  -3   9  -5       1131.32       1105.85        31.31 o                         
  -1   9  -5       1641.01       1637.10        46.20 o                         
   1   9  -5       1433.24       1390.06        42.72 o                         
   3   9  -5       2789.09       2753.50       114.13 o                         
   5   9  -5        848.15        865.00        48.42 o                         
  -6  10  -5        861.79        907.84        42.73 o                         
  -4  10  -5       1463.54       1510.67        44.24 o                         
  -2  10  -5       2717.72       2682.98        66.89 o                         
   0  10  -5       2157.09       2123.52        65.96 o                         
   2  10  -5       2794.48       2668.92       110.52 o                         
   4  10  -5        973.59        984.81        74.37 o                         
   6  10  -5       2000.62       2069.94       103.58 o                         
  -5  11  -5       1239.70       1312.04        59.88 o                         
  -3  11  -5       2827.67       2810.60        78.12 o                         
  -1  11  -5       3390.56       3421.67        82.61 o                         
   1  11  -5       4482.12       4465.41       122.93 o                         
   3  11  -5       3343.40       3378.03       152.50 o                         
   5  11  -5       2103.03       2217.02       111.20 o                         
  -4  12  -5       2413.90       2406.81       101.46 o                         
  -2  12  -5       2692.78       2524.88        86.50 o                         
   0  12  -5       2315.60       2300.32        75.83 o                         
   2  12  -5        763.66        756.19        84.90 o                         
   4  12  -5       1054.09        960.21        96.09 o                         
  -3  13  -5        595.54        601.61        42.35 o                         
  -1  13  -5        494.96        471.19        51.99 o                         
   1  13  -5        839.26        898.47        60.92 o                         
   3  13  -5        545.47        579.81        75.03 o                         
  -4  14  -5         77.40         76.58        23.53 o                         
  -2  14  -5         40.56         28.93        25.08 o                         
   0  14  -5        218.61        225.42        37.00 o                         
   2  14  -5        183.40        152.03        60.55 o                         
   4  14  -5        187.64        184.28        61.86 o                         
  -1  15  -5         13.47        -13.82        34.88 o                         
   1  15  -5        177.72        162.73        38.27 o                         
   0  16  -5        184.12        221.79        51.33 o                         
  -8   0  -4        564.30        554.36        36.80 o                         
  -6   0  -4       5799.36       5817.07       169.59 o                         
  -4   0  -4       3138.79       3143.79        99.69 o                         
  -2   0  -4      22321.79      23185.01       442.09 o                         
   0   0  -4       5824.97       6031.98       129.88 o                         
   4   0  -4       4275.37       4163.58       137.98 o                         
   6   0  -4       1888.92       1842.76       103.98 o                         
   8   0  -4       1066.39       1098.42       105.30 o                         
  -7   1  -4       2500.17       2563.67        63.18 o                         
  -5   1  -4       3405.44       3227.95        74.33 o                         
  -3   1  -4       7174.94       7123.76       111.38 o                         
  -1   1  -4      24834.81      25477.28       413.63 o                         
   1   1  -4      25726.37      26384.61       862.09 o                         
   3   1  -4       6501.82       6785.45       168.63 o                         
   5   1  -4       6164.38       6262.62       231.51 o                         
   7   1  -4       2894.80       2835.81       121.00 o                         
  -8   2  -4        549.09        533.80        35.38 o                         
  -6   2  -4        583.25        540.45        24.76 o                         
  -4   2  -4       2591.93       2619.61        54.46 o                         
  -2   2  -4       4035.67       4085.53        68.15 o                         
   0   2  -4       1367.64       1399.52        47.74 o                         
   2   2  -4      12372.07      12462.34       419.06 o                         
   4   2  -4       2702.79       2590.73        73.24 o                         
   6   2  -4        343.18        382.05        36.76 o                         
   8   2  -4        543.19        555.47        52.17 o                         
  -7   3  -4        240.94        208.99        19.19 o                         
  -5   3  -4       1485.77       1479.21        41.08 o                         
  -3   3  -4        877.48        854.63        21.80 o                         
  -1   3  -4       2099.86       2102.78        32.79 o                         
   1   3  -4       2906.99       3092.98        75.20 o                         
   3   3  -4        350.31        323.49        12.72 o                         
   5   3  -4       1113.62       1145.89        55.70 o                         
   7   3  -4         49.16         57.06        27.55 o                         
  -8   4  -4        298.61        272.56        32.79 o                         
  -6   4  -4        321.28        301.97        20.71 o                         
  -4   4  -4        591.00        569.01        22.49 o                         
  -2   4  -4      11543.23      12365.46       176.09 o                         
   0   4  -4       7364.26       7511.34       161.63 o                         
   2   4  -4       3205.86       3433.85        81.86 o                         
   4   4  -4          4.97          9.81        14.07 o                         
   6   4  -4        214.75        237.46        32.91 o                         
   8   4  -4        117.46         94.64        35.11 o                         
  -7   5  -4        298.66        288.13        22.67 o                         
  -5   5  -4        351.72        347.87        21.41 o                         
  -3   5  -4        766.17        745.99        19.74 o                         
  -1   5  -4        301.74        261.26        10.46 o                         
   1   5  -4       2709.55       2766.83        59.62 o                         
   3   5  -4       1950.35       1949.32        57.50 o                         
   5   5  -4        912.53        944.18        54.62 o                         
   7   5  -4        501.84        500.88        51.16 o                         
  -6   6  -4       1200.59       1269.12        38.61 o                         
  -4   6  -4       4456.01       4294.94        94.15 o                         
  -2   6  -4       4994.75       4839.02        70.54 o                         
   0   6  -4       2472.92       2450.00        49.50 o                         
   2   6  -4       4238.18       4264.12        91.68 o                         
   4   6  -4       3292.04       3241.94       122.22 o                         
   6   6  -4       1628.83       1679.74        83.25 o                         
  -7   7  -4        768.21        751.98        32.47 o                         
  -5   7  -4       3584.45       3572.82        91.85 o                         
  -3   7  -4       2892.28       2839.86        53.15 o                         
  -1   7  -4       6885.31       6856.10       106.95 o                         
   1   7  -4       3841.83       3722.14       103.40 o                         
   3   7  -4       3762.22       3735.45       117.12 o                         
   5   7  -4       3229.09       3284.84       134.20 o                         
   7   7  -4       1500.65       1549.48        83.19 o                         
  -6   8  -4       1275.31       1348.62        44.16 o                         
  -4   8  -4       1788.83       1796.73        57.87 o                         
  -2   8  -4       4089.63       3955.59        74.57 o                         
   0   8  -4       3868.13       3818.45        76.49 o                         
   2   8  -4       4225.04       4024.10       115.66 o                         
   4   8  -4       4320.34       4516.82       138.08 o                         
   6   8  -4        860.67        904.27        63.02 o                         
  -7   9  -4        995.34       1016.17        48.13 o                         
  -5   9  -4       1628.48       1552.60        53.80 o                         
  -3   9  -4       4723.20       4672.84        92.48 o                         
  -1   9  -4       5795.00       5716.06       113.85 o                         
   1   9  -4       5512.55       5599.99       128.79 o                         
   3   9  -4        328.85        348.57        37.48 o                         
   5   9  -4       1370.92       1407.14        66.14 o                         
  -6  10  -4        200.78        227.62        24.16 o                         
  -4  10  -4        123.24        132.14        17.17 o                         
  -2  10  -4        230.11        240.64        16.43 o                         
   0  10  -4         23.25         22.76        14.95 o                         
   2  10  -4        554.84        518.64        49.08 o                         
   4  10  -4        340.28        325.28        40.24 o                         
   6  10  -4        103.01        107.96        30.73 o                         
  -5  11  -4         78.70         93.83        21.83 o                         
  -3  11  -4        348.51        335.89        23.25 o                         
  -1  11  -4        340.98        320.32        22.66 o                         
   1  11  -4        731.32        685.94        36.09 o                         
   3  11  -4        355.59        372.93        45.08 o                         
   5  11  -4         78.30         80.13        35.89 o                         
  -4  12  -4        260.46        270.00        23.39 o                         
  -2  12  -4        191.18        186.85        26.76 o                         
   0  12  -4        910.79        879.83        42.17 o                         
   2  12  -4        241.44        209.94        54.62 o                         
   4  12  -4        571.15        533.74        77.00 o                         
  -5  13  -4        376.32        405.10        36.87 o                         
  -3  13  -4       1153.86       1126.58        52.07 o                         
  -1  13  -4       1028.84       1070.17        42.84 o                         
   1  13  -4        650.42        688.46        51.30 o                         
   3  13  -4        893.79        864.12        90.82 o                         
   5  13  -4        151.25        132.28        59.89 o                         
  -4  14  -4        965.11       1036.80        45.56 o                         
  -2  14  -4       2437.95       2529.31        87.68 o                         
   0  14  -4       2080.31       2200.31        97.05 o                         
   2  14  -4       4663.79       4757.62       264.57 o                         
   4  14  -4       1253.79       1455.78       130.31 o                         
  -3  15  -4        761.96        785.27        49.32 o                         
  -1  15  -4       1473.69       1583.46        99.38 o                         
   1  15  -4       1517.60       1498.51        76.51 o                         
   3  15  -4       1302.85       1405.77       126.36 o                         
  -7   1  -3       1047.48       1020.21        32.32 o                         
  -5   1  -3       1557.86       1600.07        41.30 o                         
  -3   1  -3       3320.17       3431.92        59.09 o                         
  -1   1  -3      22467.34      23142.40       363.98 o                         
   1   1  -3       6671.31       6891.41       230.36 o                         
   3   1  -3      11927.14      12478.48       294.42 o                         
   5   1  -3       1238.20       1244.49        54.42 o                         
   7   1  -3        116.83         99.18        27.62 o                         
  -8   2  -3       1044.81       1076.11        42.75 o                         
  -6   2  -3       2239.81       2110.27        51.98 o                         
  -4   2  -3       1702.19       1655.63        35.95 o                         
  -2   2  -3       2354.41       2285.94        38.17 o                         
   0   2  -3      10603.24      10804.62       303.22 o                         
   2   2  -3      12137.34      11691.05       401.15 o                         
   4   2  -3       6910.95       7302.26       208.07 o                         
   6   2  -3       1607.48       1642.61        78.76 o                         
   8   2  -3        755.23        774.12        60.92 o                         
  -7   3  -3        548.57        556.87        24.72 o                         
  -5   3  -3       3487.63       3374.87        74.79 o                         
  -3   3  -3       8322.97       8325.28       145.93 o                         
  -1   3  -3       7910.06       7610.44        98.01 o                         
   1   3  -3       6958.82       7109.44       156.71 o                         
   3   3  -3       4999.11       5009.86       101.52 o                         
   5   3  -3       2696.19       2640.26       102.73 o                         
   7   3  -3       1897.57       1926.29        88.18 o                         
  -8   4  -3        766.20        787.07        41.09 o                         
  -6   4  -3       3658.97       3638.14        83.74 o                         
  -4   4  -3       4059.53       3890.77        82.05 o                         
  -2   4  -3       5409.42       5591.76        90.17 o                         
   0   4  -3      20377.54      20539.27       342.08 o                         
   2   4  -3       1761.10       1657.76        36.24 o                         
   4   4  -3       4456.72       4537.88       171.19 o                         
   6   4  -3       2910.63       2914.14       120.65 o                         
   8   4  -3       1593.59       1602.83        90.44 o                         
  -7   5  -3       1887.43       1826.14        63.07 o                         
  -5   5  -3       2438.48       2425.07        62.09 o                         
  -3   5  -3       9488.97       9213.17       154.85 o                         
  -1   5  -3       2800.58       2757.36        46.83 o                         
   1   5  -3       6139.56       6019.89       120.26 o                         
   3   5  -3       5996.36       5942.38       127.93 o                         
   5   5  -3       1873.06       1828.36        82.27 o                         
   7   5  -3       1654.61       1616.35        85.65 o                         
  -6   6  -3       1963.19       1949.61        46.13 o                         
  -4   6  -3       2399.09       2321.24        55.50 o                         
  -2   6  -3      11054.47      11149.76       165.40 o                         
   0   6  -3       8875.77       8819.21       135.29 o                         
   2   6  -3       4157.38       4256.31       103.23 o                         
   4   6  -3        865.68        805.11        51.62 o                         
   6   6  -3       1151.84       1159.18        66.24 o                         
  -7   7  -3         13.14         12.21        23.13 o                         
  -5   7  -3         38.62         27.58        13.71 o                         
  -3   7  -3        227.58        212.84        12.39 o                         
  -1   7  -3       1375.88       1518.62        28.69 o                         
   1   7  -3        460.85        450.57        22.60 o                         
   3   7  -3        927.23       1018.22        45.76 o                         
   5   7  -3         71.12         90.09        27.20 o                         
   7   7  -3        311.44        322.00        44.76 o                         
  -6   8  -3        354.15        341.10        22.44 o                         
  -4   8  -3        168.94        149.98        18.60 o                         
  -2   8  -3       1133.32       1100.31        28.06 o                         
   0   8  -3         23.10         35.02         7.65 o                         
   2   8  -3        529.70        568.04        31.57 o                         
   4   8  -3         91.33         86.00        20.12 o                         
   6   8  -3        278.72        261.14        40.95 o                         
  -7   9  -3        587.15        576.46        33.47 o                         
  -5   9  -3        900.56        888.29        38.49 o                         
  -3   9  -3       2973.42       3008.01        69.27 o                         
  -1   9  -3       1369.41       1345.42        32.62 o                         
   1   9  -3       1879.89       1872.24        52.29 o                         
   3   9  -3       2133.90       2112.12       105.61 o                         
   5   9  -3       1397.72       1410.78        65.78 o                         
   7   9  -3        927.71        843.28        70.55 o                         
  -6  10  -3        435.66        464.21        30.15 o                         
  -4  10  -3       2453.82       2418.75        59.71 o                         
  -2  10  -3       3766.75       3716.87        69.40 o                         
   0  10  -3       2783.95       2842.68        68.82 o                         
   2  10  -3       2829.68       2813.82        91.26 o                         
   4  10  -3       1174.57       1082.84        66.99 o                         
   6  10  -3        546.87        602.36        49.00 o                         
  -5  11  -3       1206.37       1256.64        50.48 o                         
  -3  11  -3       1143.91       1164.24        37.30 o                         
  -1  11  -3       3265.70       3257.33        78.15 o                         
   1  11  -3       3017.88       2946.54        86.74 o                         
   3  11  -3       4356.69       4258.10       236.27 o                         
   5  11  -3       2107.18       1975.05       143.47 o                         
  -4  12  -3       1104.85       1120.97        38.57 o                         
  -2  12  -3       1700.68       1719.21        67.22 o                         
   0  12  -3       3652.45       3597.07       106.91 o                         
   2  12  -3       2896.86       2951.88       106.26 o                         
   4  12  -3       1242.21       1251.10       106.62 o                         
  -5  13  -3        551.47        635.66        37.34 o                         
  -3  13  -3       1081.79       1072.09        42.63 o                         
  -1  13  -3        375.71        358.04        28.36 o                         
   1  13  -3        738.74        767.52        54.55 o                         
   3  13  -3        593.78        607.45        83.58 o                         
   5  13  -3        355.05        419.89        79.63 o                         
  -4  14  -3         56.43         56.07        20.92 o                         
  -2  14  -3         71.56         71.38        24.65 o                         
   0  14  -3        295.18        263.25        47.39 o                         
   2  14  -3         48.02         57.66        30.49 o                         
   4  14  -3        311.71        340.25        77.00 o                         
  -3  15  -3         79.88         78.49        28.13 o                         
  -1  15  -3        224.54        209.58        30.92 o                         
   1  15  -3         56.46         57.31        32.63 o                         
   3  15  -3        109.68         85.56        59.89 o                         
   0  16  -3        233.44        202.70        48.70 o                         
  -8   0  -2        940.83        923.36        89.51 o                         
  -6   0  -2       2845.40       2892.57        94.37 o                         
  -4   0  -2      12640.67      12987.49       364.76 o                         
  -2   0  -2      15043.10      16080.51       377.48 o                         
   0   0  -2       3508.55       3763.68       126.11 o                         
   2   0  -2      14665.18      15378.86       525.87 o                         
   4   0  -2       3662.78       3512.63       128.43 o                         
   6   0  -2       4253.73       4200.84       225.08 o                         
   8   0  -2       1027.78       1106.97        99.38 o                         
  -7   1  -2       2026.18       2027.08        49.37 o                         
  -5   1  -2       2515.10       2435.09        55.46 o                         
  -3   1  -2       2498.69       2371.71        48.66 o                         
  -1   1  -2        318.86        359.98         8.80 o                         
   1   1  -2       4744.81       4926.00       165.44 o                         
   3   1  -2       6303.36       6518.68       156.38 o                         
   5   1  -2       4052.14       4040.75       148.43 o                         
   7   1  -2       1402.84       1369.49        77.48 o                         
  -8   2  -2       1109.39       1187.25        71.59 o                         
  -6   2  -2       2677.00       2677.60        59.93 o                         
  -4   2  -2       5211.23       5184.67       109.10 o                         
  -2   2  -2      11457.65      11648.60       174.92 o                         
   0   2  -2      22444.30      22288.84       528.84 o                         
   2   2  -2       9183.54       9227.29       184.89 o                         
   4   2  -2       4072.34       4030.71       117.02 o                         
   6   2  -2       1919.15       1886.54        86.87 o                         
   8   2  -2        502.23        545.28        55.03 o                         
  -7   3  -2        264.29        262.67        23.35 o                         
  -5   3  -2       2051.33       2016.52        47.90 o                         
  -3   3  -2         51.13         55.42         7.29 o                         
  -1   3  -2      32426.87      32464.02       486.26 o                         
   1   3  -2       3725.42       3762.13        77.14 o                         
   3   3  -2       1334.66       1421.97        39.00 o                         
   5   3  -2        144.18        164.96        24.16 o                         
   7   3  -2        111.44        117.81        30.71 o                         
  -8   4  -2         85.64         67.82        18.29 o                         
  -6   4  -2        207.68        204.38        14.89 o                         
  -4   4  -2       1166.29       1160.13        31.96 o                         
  -2   4  -2        752.98        819.77        17.22 o                         
   0   4  -2       2699.39       2703.92        47.46 o                         
   2   4  -2         68.48         72.34         6.78 o                         
   4   4  -2       1790.22       1807.81        75.44 o                         
   6   4  -2        374.61        328.62        36.73 o                         
   8   4  -2        217.24        254.10        43.77 o                         
  -7   5  -2        794.87        760.70        36.85 o                         
  -5   5  -2       1804.46       1707.68        43.52 o                         
  -3   5  -2        967.56        925.05        23.33 o                         
  -1   5  -2       3353.04       3362.15        56.32 o                         
   1   5  -2       2575.65       2456.55        57.92 o                         
   3   5  -2       1665.15       1655.39        38.63 o                         
   5   5  -2       1642.07       1581.50        76.25 o                         
   7   5  -2        492.79        482.12        50.30 o                         
  -8   6  -2        976.24       1000.36        59.89 o                         
  -6   6  -2       1174.24       1187.04        30.83 o                         
  -4   6  -2       3294.90       3155.06        73.19 o                         
  -2   6  -2      13367.03      13697.74       200.12 o                         
   0   6  -2       8307.98       8240.42       142.36 o                         
   2   6  -2       6026.75       5836.30       133.22 o                         
   4   6  -2       1724.87       1733.69        85.49 o                         
   6   6  -2       1928.20       1855.03        92.12 o                         
  -7   7  -2       1295.86       1294.32        66.13 o                         
  -5   7  -2       3002.79       2984.89        70.56 o                         
  -3   7  -2       4058.38       4006.58        71.83 o                         
  -1   7  -2      12441.83      12442.86       184.07 o                         
   1   7  -2       7550.20       7573.44       142.87 o                         
   3   7  -2       4244.86       4210.94       131.69 o                         
   5   7  -2       1482.90       1485.50        77.38 o                         
   7   7  -2        876.48        897.17        68.96 o                         
  -6   8  -2       1501.96       1463.88        55.11 o                         
  -4   8  -2       2913.15       3022.52        74.25 o                         
  -2   8  -2       3423.52       3301.59        53.68 o                         
   0   8  -2       4221.66       4133.19        70.02 o                         
   2   8  -2       5150.66       5134.10       133.11 o                         
   4   8  -2       5149.09       5208.79       158.12 o                         
   6   8  -2       2005.85       1988.98       100.78 o                         
  -7   9  -2        572.45        577.18        32.00 o                         
  -5   9  -2       1859.13       1799.70        54.49 o                         
  -3   9  -2       2145.20       2143.59        51.68 o                         
  -1   9  -2       4077.70       3944.64        69.94 o                         
   1   9  -2       3247.64       3312.12        84.97 o                         
   3   9  -2       5595.46       5471.06       198.46 o                         
   5   9  -2       1039.07        990.67        51.44 o                         
   7   9  -2        882.60        876.51        66.84 o                         
  -6  10  -2        122.54         84.86        30.67 o                         
  -4  10  -2        690.74        722.29        28.82 o                         
  -2  10  -2        654.71        663.79        24.34 o                         
   0  10  -2        119.85        141.90        14.06 o                         
   2  10  -2        445.82        436.41        32.30 o                         
   4  10  -2        690.68        717.82        58.50 o                         
   6  10  -2        756.50        756.19        53.21 o                         
  -5  11  -2         36.43         21.86        16.35 o                         
  -3  11  -2        217.13        236.65        19.82 o                         
  -1  11  -2        197.85        216.49        16.04 o                         
   1  11  -2         51.98         79.63        24.35 o                         
   3  11  -2        686.98        737.11        77.00 o                         
   5  11  -2         44.77         48.04        48.70 o                         
  -4  12  -2         55.97         65.47        16.50 o                         
  -2  12  -2        157.74        178.58        19.49 o                         
   0  12  -2        147.47        175.29        19.74 o                         
   2  12  -2        308.31        313.43        36.52 o                         
   4  12  -2       1098.61       1171.47       110.57 o                         
  -5  13  -2        588.90        553.69        31.81 o                         
  -3  13  -2       1899.19       1940.85        54.47 o                         
  -1  13  -2       1120.98       1170.82        53.42 o                         
   1  13  -2       1539.28       1564.60        77.47 o                         
   3  13  -2        555.41        556.12        84.90 o                         
   5  13  -2        567.68        577.84        92.14 o                         
  -4  14  -2        524.79        600.81        31.54 o                         
  -2  14  -2        537.76        511.80        38.86 o                         
   0  14  -2        858.29        899.01        74.37 o                         
   2  14  -2        631.73        687.80        55.50 o                         
   4  14  -2        397.73        487.67        84.90 o                         
  -3  15  -2        861.19        913.82        42.31 o                         
  -1  15  -2       1194.21       1238.92        60.48 o                         
   1  15  -2       1660.82       1680.21       101.35 o                         
   3  15  -2        672.07        734.47       100.69 o                         
   0  16  -2        836.58        889.13        77.66 o                         
  -7   1  -1        211.25        172.86        30.92 o                         
  -5   1  -1       1767.41       1863.84        43.39 o                         
  -3   1  -1       3343.09       3375.27        67.72 o                         
  -1   1  -1        898.26        942.38        20.19 o                         
   1   1  -1       7095.54       6992.77       187.70 o                         
   3   1  -1        224.73        290.80        14.27 o                         
   5   1  -1        708.35        760.48        43.28 o                         
   7   1  -1        547.61        521.47        47.87 o                         
  -8   2  -1        551.87        573.96        52.82 o                         
  -6   2  -1       2354.10       2183.42        63.98 o                         
  -4   2  -1       2847.38       2851.39        56.45 o                         
  -2   2  -1       5568.48       5652.97       102.75 o                         
   2   2  -1       3515.16       3485.16        81.83 o                         
   4   2  -1        936.87        899.90        45.33 o                         
   6   2  -1       1337.91       1352.15        70.04 o                         
   8   2  -1       1100.39       1043.09        73.06 o                         
  -7   3  -1       1696.70       1694.24        53.55 o                         
  -5   3  -1       6723.41       6963.38       144.28 o                         
  -3   3  -1      13990.16      14120.23       253.63 o                         
  -1   3  -1      63467.91      62371.14       882.83 o                         
   1   3  -1      21345.40      21713.19       409.85 o                         
   3   3  -1      10347.54      10642.65       246.17 o                         
   5   3  -1       4608.27       4572.09       181.26 o                         
   7   3  -1       2811.45       2812.52       162.56 o                         
  -8   4  -1        683.50        728.79        73.05 o                         
  -6   4  -1       2719.42       2671.46        76.01 o                         
  -4   4  -1       2649.78       2526.99        56.30 o                         
  -2   4  -1       8303.78       8302.82       125.24 o                         
   0   4  -1       7396.84       7382.11       122.32 o                         
   2   4  -1      10039.52      10227.26       192.29 o                         
   4   4  -1       8843.66       8982.35       303.15 o                         
   6   4  -1       1323.35       1290.19        67.57 o                         
   8   4  -1        955.60       1010.93        75.15 o                         
  -7   5  -1       1705.99       1736.78        56.27 o                         
  -5   5  -1       3313.45       3228.69        60.30 o                         
  -3   5  -1       4765.75       4839.09        75.00 o                         
  -1   5  -1       2634.06       2916.75        48.42 o                         
   1   5  -1      15655.33      15921.92       274.52 o                         
   3   5  -1       4090.22       3995.47       102.88 o                         
   5   5  -1       6485.21       6575.73       232.39 o                         
   7   5  -1       1522.18       1510.73        94.77 o                         
  -6   6  -1        202.65        186.59        22.08 o                         
  -4   6  -1       1515.08       1446.04        37.06 o                         
  -2   6  -1        606.09        571.13        14.78 o                         
   0   6  -1       3358.26       3357.75        52.14 o                         
   2   6  -1       2927.47       3012.26        68.61 o                         
   4   6  -1       4196.66       4138.72       146.26 o                         
   6   6  -1        271.64        250.75        55.28 o                         
  -7   7  -1         80.01         84.50        21.28 o                         
  -5   7  -1       1075.18       1019.34        31.17 o                         
  -3   7  -1        203.40        206.88        12.07 o                         
  -1   7  -1       2501.02       2596.04        42.36 o                         
   1   7  -1        819.99        808.40        23.44 o                         
   3   7  -1         42.25         48.48        12.42 o                         
   5   7  -1        991.50        977.39        62.37 o                         
   7   7  -1        188.58        229.94        42.43 o                         
  -6   8  -1        171.90        164.86        20.95 o                         
  -4   8  -1       1375.79       1297.73        37.34 o                         
  -2   8  -1         99.26        101.81         9.45 o                         
   0   8  -1       1915.13       1994.05        37.29 o                         
   2   8  -1        424.49        433.62        26.81 o                         
   4   8  -1       1083.92       1100.92        52.43 o                         
   6   8  -1        473.85        455.20        49.16 o                         
  -7   9  -1        335.24        347.90        31.69 o                         
  -5   9  -1        504.51        479.74        23.33 o                         
  -3   9  -1        808.40        812.72        28.37 o                         
  -1   9  -1       1451.36       1454.55        33.34 o                         
   1   9  -1       1916.53       1949.76        49.74 o                         
   3   9  -1       1994.99       1973.86        63.26 o                         
   5   9  -1        958.39        978.07        52.48 o                         
   7   9  -1        260.62        282.34        63.84 o                         
  -6  10  -1       1341.48       1355.19        78.98 o                         
  -4  10  -1       3930.98       3823.83        99.58 o                         
  -2  10  -1       4639.39       4450.96        86.19 o                         
   0  10  -1       6002.83       5898.24       105.58 o                         
   2  10  -1       4595.32       4629.66       155.36 o                         
   4  10  -1       1248.20       1289.59        75.62 o                         
   6  10  -1        921.60        972.66        70.27 o                         
  -5  11  -1       1751.48       1782.87        78.21 o                         
  -3  11  -1       1497.97       1528.60        44.35 o                         
  -1  11  -1       1439.26       1457.98        36.81 o                         
   1  11  -1       1522.24       1483.15        52.03 o                         
   3  11  -1        953.72        970.50        61.61 o                         
   5  11  -1       1377.86       1551.87       127.68 o                         
  -4  12  -1       1590.60       1563.36        44.63 o                         
  -2  12  -1       3190.41       3148.82        73.86 o                         
   0  12  -1       2393.41       2420.73        63.52 o                         
   2  12  -1       2379.64       2377.65        78.80 o                         
   4  12  -1       2005.43       2019.14       149.40 o                         
  -5  13  -1         76.59        101.21        34.62 o                         
  -3  13  -1        883.14        879.46        34.00 o                         
  -1  13  -1       2056.54       2008.61        71.87 o                         
   1  13  -1       1031.01        991.39        56.06 o                         
   3  13  -1        947.61        969.08        60.44 o                         
   5  13  -1        550.86        559.41        90.16 o                         
  -4  14  -1         27.69         36.52        16.55 o                         
  -2  14  -1         72.69         78.04        20.56 o                         
   0  14  -1         35.26         44.15        23.72 o                         
   2  14  -1        260.41        271.16        39.37 o                         
   4  14  -1        205.08        194.81        67.13 o                         
  -3  15  -1         20.46         39.16        20.20 o                         
  -1  15  -1         47.41         38.05        25.82 o                         
   1  15  -1         78.99         86.21        42.78 o                         
   3  15  -1         24.38         49.88        33.45 o                         
  -2  16  -1        698.95        714.73        63.18 o                         
   0  16  -1        975.11       1006.62        54.86 o                         
   2  16  -1        476.85        469.25        65.15 o                         
  -8   0   0       1785.96       2000.06       126.36 o                         
  -6   0   0       5304.18       5436.15       246.14 o                         
  -4   0   0      17314.79      17661.89       380.25 o                         
  -2   0   0      28951.88      29613.71       819.25 o                         
   2   0   0      30325.62      31163.79      1012.11 o                         
   4   0   0      16827.50      17683.95       841.09 o                         
   6   0   0       4837.80       5127.49       282.34 o                         
   8   0   0       1795.52       1806.57       138.21 o                         
  -7   1   0       1490.27       1483.69        69.80 o                         
  -5   1   0       2227.49       2109.20        56.88 o                         
  -3   1   0       7925.82       8112.47       144.25 o                         
  -1   1   0       7272.46       7375.39       176.28 o                         
   1   1   0       5785.63       6153.64       175.16 o                         
   3   1   0       8779.04       9089.36       236.21 o                         
   5   1   0       2143.24       1995.41        87.49 o                         
   7   1   0       1347.81       1370.30        78.36 o                         
  -8   2   0        672.68        674.26        54.30 o                         
  -6   2   0       2063.07       2052.37        59.54 o                         
  -4   2   0       2152.07       2172.07        40.20 o                         
  -2   2   0       4531.44       4764.19        93.23 o                         
   0   2   0         80.91        103.89         4.74 o                         
   2   2   0       4525.29       4709.36       111.15 o                         
   4   2   0       1713.71       1741.41       119.78 o                         
   6   2   0       2246.69       2242.84        97.23 o                         
   8   2   0        654.13        701.26        62.36 o                         
  -7   3   0        126.50        117.11        27.91 o                         
  -5   3   0        979.66       1069.25        38.29 o                         
  -3   3   0        937.83        960.34        20.07 o                         
  -1   3   0       4263.06       4310.19        62.65 o                         
   1   3   0       4225.64       4454.96        76.47 o                         
   3   3   0        781.50        819.24        24.07 o                         
   5   3   0       1226.76       1320.54        61.85 o                         
   7   3   0        204.35        189.98        35.33 o                         
  -8   4   0         23.43         17.34        27.51 o                         
  -6   4   0         79.39         76.54        15.26 o                         
  -4   4   0         89.35        110.80         7.33 o                         
  -2   4   0         65.10         82.76         5.72 o                         
   0   4   0          1.67          3.40         3.89 o                         
   2   4   0         59.48         71.33         6.66 o                         
   4   4   0         60.48         77.39        19.68 o                         
   6   4   0         94.43         68.01        26.76 o                         
   8   4   0         36.49         47.07        35.54 o                         
  -7   5   0        432.75        441.84        33.41 o                         
  -5   5   0       1061.49       1034.71        32.14 o                         
  -3   5   0       1106.94       1059.80        20.98 o                         
  -1   5   0        253.13        209.00         8.05 o                         
   1   5   0        333.92        309.69        14.26 o                         
   3   5   0       1003.85        945.75        37.30 o                         
   5   5   0       1162.06       1173.25        60.88 o                         
   7   5   0        393.58        401.07        47.23 o                         
  -6   6   0       1404.13       1408.20        49.89 o                         
  -4   6   0       4494.25       4270.36        93.43 o                         
  -2   6   0       6453.21       6399.85        99.76 o                         
   0   6   0       5589.11       5621.83        83.76 o                         
   2   6   0       6349.68       6516.20       114.45 o                         
   4   6   0       5114.66       4908.57       170.97 o                         
   6   6   0       1467.44       1484.90        80.45 o                         
  -7   7   0       1150.45       1149.79        46.11 o                         
  -5   7   0       3022.90       3055.56        86.63 o                         
  -3   7   0       7035.08       6836.93       119.91 o                         
  -1   7   0       6620.10       6248.98        88.58 o                         
   1   7   0       6279.08       6013.29       104.98 o                         
   3   7   0       6712.64       6717.93       159.14 o                         
   5   7   0       3124.56       3057.08       130.49 o                         
   7   7   0       1265.41       1192.04        77.70 o                         
  -6   8   0       2838.67       2688.88        61.87 o                         
  -4   8   0       3357.38       3315.53        70.70 o                         
  -2   8   0       3043.57       3091.43        54.75 o                         
   0   8   0       3047.01       2973.89        49.59 o                         
   2   8   0       3418.20       3332.60        74.58 o                         
   4   8   0       2570.69       2721.17       104.23 o                         
   6   8   0       2842.45       2790.18       126.49 o                         
  -7   9   0        516.97        533.68        35.13 o                         
  -5   9   0        321.94        323.34        28.54 o                         
  -3   9   0       2875.54       2885.28        58.97 o                         
  -1   9   0       3009.36       2891.32        54.84 o                         
   1   9   0       2863.40       2818.73        52.38 o                         
   3   9   0       2820.92       2840.83        89.96 o                         
   5   9   0        416.59        453.60        39.06 o                         
   7   9   0        512.21        512.02        79.63 o                         
  -6  10   0        525.70        486.15        41.40 o                         
  -4  10   0        634.00        620.28        29.09 o                         
  -2  10   0        870.99        856.52        30.07 o                         
   0  10   0       5610.77       5554.17        97.99 o                         
   2  10   0       1047.24       1097.75        52.98 o                         
   4  10   0        641.99        658.13        75.68 o                         
   6  10   0        433.10        416.80        53.49 o                         
  -5  11   0         71.88         79.02        26.65 o                         
  -3  11   0        433.85        399.44        22.40 o                         
  -1  11   0        279.42        316.69        19.13 o                         
   1  11   0        267.23        256.23        20.26 o                         
   3  11   0        445.05        438.73        41.55 o                         
   5  11   0         75.67        113.86        51.33 o                         
  -4  12   0          6.31         29.92        13.26 o                         
  -2  12   0        133.81        137.50        17.14 o                         
   0  12   0         88.50         95.90        15.77 o                         
   2  12   0        183.27        201.90        25.83 o                         
   4  12   0         36.83         25.67        43.44 o                         
  -5  13   0        802.55        867.22        61.02 o                         
  -3  13   0       1755.02       1707.10        48.84 o                         
  -1  13   0       3692.48       3652.22        84.97 o                         
   1  13   0       3694.80       3730.25        90.94 o                         
   3  13   0       1813.92       1806.87        84.27 o                         
   5  13   0        766.23        801.60        98.06 o                         
  -4  14   0        914.63        947.19        45.39 o                         
  -2  14   0        801.49        813.00        34.43 o                         
   0  14   0        410.02        405.77        36.99 o                         
   2  14   0        713.36        814.21        57.90 o                         
   4  14   0       1002.46       1035.90       113.20 o                         
  -3  15   0       1289.08       1387.64        45.54 o                         
  -1  15   0       1528.71       1526.14        98.06 o                         
   1  15   0       1491.71       1507.12        95.43 o                         
   3  15   0       1299.72       1358.97        78.50 o                         
  -2  16   0        493.28        523.21        56.60 o                         
   0  16   0        998.58       1024.36        56.08 o                         
   2  16   0        519.81        492.28        67.13 o                         
  -7   1   1        436.30        453.56        44.75 o                         
  -5   1   1        607.54        634.68        38.15 o                         
  -1   1   1       6628.88       6880.34       155.76 o                         
   1   1   1        975.93       1017.68        23.00 o                         
   3   1   1       2976.84       3051.62       119.13 o                         
   5   1   1       1666.70       1703.34        79.57 o                         
   7   1   1        283.87        247.75        37.69 o                         
  -8   2   1       1167.56       1143.90        65.82 o                         
  -6   2   1       1563.77       1557.62        64.42 o                         
  -4   2   1       1003.27        909.01        23.57 o                         
  -2   2   1       3545.32       3432.34        81.44 o                         
   0   2   1       1799.50       1838.12        33.27 o                         
   2   2   1       5504.37       5619.17       103.47 o                         
   4   2   1       3341.28       3334.34        85.77 o                         
   6   2   1       2468.29       2403.48       103.08 o                         
   8   2   1        519.73        528.31        56.37 o                         
  -7   3   1       2706.63       2737.21       116.49 o                         
  -5   3   1       5312.89       5153.21       120.46 o                         
  -3   3   1      10676.52      10717.77       244.42 o                         
  -1   3   1      21146.09      21312.46       312.79 o                         
   1   3   1      65154.70      64166.72      1061.64 o                         
   3   3   1      14182.46      14442.41       284.62 o                         
   5   3   1       7648.42       7586.42       258.96 o                         
   7   3   1       1620.18       1713.95        90.75 o                         
  -8   4   1       1259.50       1246.17        73.38 o                         
  -6   4   1       1209.28       1175.35        40.30 o                         
  -4   4   1       8679.65       8470.69       202.70 o                         
  -2   4   1      10958.54      10828.82       144.61 o                         
   0   4   1       7247.10       7237.85       104.58 o                         
   2   4   1       8507.00       8398.35       140.07 o                         
   4   4   1       2518.34       2470.82        74.64 o                         
   6   4   1       2624.06       2630.53       166.51 o                         
   8   4   1        839.37        937.81        70.69 o                         
  -7   5   1       1464.47       1429.21        72.31 o                         
  -5   5   1       6300.00       6181.80       129.08 o                         
  -3   5   1       3659.07       3610.48        71.86 o                         
  -1   5   1      15207.74      15301.29       208.58 o                         
   3   5   1       4358.50       4470.99       101.25 o                         
   5   5   1       2504.23       2577.41       124.24 o                         
   7   5   1       1509.89       1523.56        88.58 o                         
  -6   6   1        134.40         92.98        17.28 o                         
  -4   6   1       3510.38       3471.12        96.70 o                         
  -2   6   1       3192.34       3155.41        47.04 o                         
   0   6   1       2853.29       2863.39        48.55 o                         
   2   6   1        482.27        458.67        16.09 o                         
   4   6   1       1232.97       1202.93        66.77 o                         
   6   6   1        182.02        190.48        35.88 o                         
  -7   7   1        196.11        218.70        21.18 o                         
  -5   7   1       1100.25       1080.05        44.04 o                         
  -3   7   1         39.56         43.85         6.54 o                         
  -1   7   1        773.64        766.67        16.22 o                         
   1   7   1       2674.64       2748.04        54.67 o                         
   3   7   1        218.87        223.05        18.72 o                         
   5   7   1       1128.94       1090.21        63.99 o                         
   7   7   1         60.40         38.54        32.14 o                         
  -6   8   1        455.43        448.97        23.14 o                         
  -4   8   1       1020.85       1054.28        42.50 o                         
  -2   8   1        366.84        363.70        14.46 o                         
   0   8   1       1783.49       1852.52        34.79 o                         
   2   8   1         58.86         53.22        10.62 o                         
   4   8   1       1179.37       1177.59        57.09 o                         
   6   8   1        115.30        103.25        35.42 o                         
  -7   9   1        213.44        261.22        24.28 o                         
  -5   9   1        886.33        886.25        41.71 o                         
  -3   9   1       1629.16       1625.70        46.41 o                         
  -1   9   1       1979.54       1992.98        38.83 o                         
   1   9   1       1400.33       1434.16        33.65 o                         
   3   9   1        941.72        969.54        43.34 o                         
   5   9   1        511.86        519.87        49.55 o                         
   7   9   1        343.00        356.05        71.08 o                         
  -6  10   1        998.66       1017.82        52.79 o                         
  -4  10   1       1240.99       1283.95        51.51 o                         
  -2  10   1       4761.17       4676.58        96.89 o                         
   0  10   1       6454.62       6248.56       105.89 o                         
   2  10   1       4680.99       4553.89       114.84 o                         
   4  10   1       4065.47       4009.33       229.03 o                         
   6  10   1       1392.18       1449.24        87.95 o                         
  -5  11   1       1421.20       1478.50        68.63 o                         
  -3  11   1       1291.42       1324.27        36.72 o                         
  -1  11   1       1358.04       1298.05        35.84 o                         
   1  11   1       1578.85       1579.19        41.45 o                         
   3  11   1       1639.07       1746.16        76.06 o                         
   5  11   1       1713.84       1853.29       143.47 o                         
  -4  12   1       2014.26       2004.30        84.27 o                         
  -2  12   1       2507.26       2434.32        59.30 o                         
   0  12   1       2323.91       2352.75        54.74 o                         
   2  12   1       3108.60       3118.81        96.13 o                         
   4  12   1       1614.82       1570.30       127.68 o                         
  -5  13   1        680.06        717.86        54.85 o                         
  -3  13   1        908.17        886.16        33.10 o                         
  -1  13   1        905.10        878.68        34.54 o                         
   1  13   1       1956.88       1933.89        62.60 o                         
   3  13   1        848.12        903.14        60.02 o                         
   5  13   1        176.34        217.18        67.13 o                         
  -4  14   1        209.07        233.13        27.69 o                         
  -2  14   1        245.75        247.27        22.45 o                         
   0  14   1         58.60         54.62        23.73 o                         
   2  14   1         86.64         92.80        39.49 o                         
   4  14   1         28.21         21.72        54.62 o                         
  -3  15   1         22.38         36.35        16.20 o                         
  -1  15   1         84.67         45.11        23.72 o                         
   1  15   1         35.72          8.88        25.13 o                         
   3  15   1         29.27         74.37        41.46 o                         
  -2  16   1        392.63        413.31        46.07 o                         
   0  16   1        921.60        965.82        53.28 o                         
   2  16   1        703.36        656.16        68.45 o                         
  -8   0   2        852.16        935.86        84.24 o                         
  -6   0   2       4093.35       4089.62       196.12 o                         
  -4   0   2       3964.89       3594.71       158.61 o                         
  -2   0   2      16437.39      16969.88       648.92 o                         
   2   0   2      15435.57      16128.62       459.45 o                         
   4   0   2      12727.30      13520.00       387.51 o                         
   8   0   2        959.24        964.82       102.67 o                         
  -7   1   2       1667.83       1665.94        70.49 o                         
  -5   1   2       3811.20       3921.21       129.84 o                         
  -3   1   2       6411.19       6425.91       193.13 o                         
  -1   1   2       4722.88       4955.72       204.68 o                         
   1   1   2        324.43        370.34         9.85 o                         
   3   1   2       2649.30       2508.32        68.02 o                         
   5   1   2       2366.63       2248.42        99.58 o                         
   7   1   2       2266.43       2247.11       103.54 o                         
  -8   2   2        368.87        386.73        42.32 o                         
  -6   2   2       1879.99       1911.90        76.53 o                         
  -4   2   2       3897.27       3877.35       125.87 o                         
  -2   2   2       8515.63       8747.30       172.16 o                         
   0   2   2      22871.81      22222.45       290.72 o                         
   2   2   2      10268.52      10668.02       197.21 o                         
   4   2   2       5339.13       5530.48       114.49 o                         
   6   2   2       2193.63       2273.62       110.52 o                         
   8   2   2       1019.97       1061.58        76.28 o                         
  -7   3   2         76.88         69.72        25.36 o                         
  -5   3   2        139.49        165.93        20.99 o                         
  -3   3   2       1339.68       1434.84        32.90 o                         
  -1   3   2       3416.83       3521.57        60.62 o                         
   1   3   2      32698.25      33154.63       486.20 o                         
   3   3   2        111.11        118.20        12.93 o                         
   5   3   2       1854.17       1831.07        87.26 o                         
   7   3   2        231.69        214.10        39.06 o                         
  -8   4   2        188.52        179.18        34.61 o                         
  -6   4   2        318.19        276.84        30.92 o                         
  -4   4   2       1660.38       1732.13        40.78 o                         
  -2   4   2         96.27         96.33         7.44 o                         
   0   4   2       2567.50       2593.26        42.60 o                         
   2   4   2        650.91        725.65        18.64 o                         
   4   4   2       1068.37       1104.82        33.55 o                         
   6   4   2        182.97        215.79        36.05 o                         
   8   4   2        109.29        116.80        40.92 o                         
  -7   5   2        542.59        512.97        43.48 o                         
  -5   5   2       1771.53       1690.63        49.12 o                         
  -3   5   2       1823.31       1865.72        49.41 o                         
  -1   5   2       2423.50       2414.55        35.65 o                         
   1   5   2       3531.42       3584.41        66.09 o                         
   3   5   2        978.43        961.22        26.47 o                         
   5   5   2       1603.28       1490.46        79.79 o                         
   7   5   2        723.61        665.49        60.73 o                         
  -6   6   2       2048.70       1955.27        57.46 o                         
  -4   6   2       2193.09       2145.50        70.43 o                         
  -2   6   2       5800.58       5718.45        81.71 o                         
   0   6   2       8571.47       8525.09       121.96 o                         
   2   6   2      13886.75      14451.32       207.84 o                         
   4   6   2       3589.68       3428.57        96.73 o                         
   6   6   2       1196.86       1163.15        71.66 o                         
  -7   7   2       1027.12       1064.58        62.17 o                         
  -5   7   2       1508.15       1515.50        49.55 o                         
  -3   7   2       4425.48       4313.39        89.17 o                         
  -1   7   2       7552.09       7601.70       106.70 o                         
   1   7   2      13134.94      13232.74       196.32 o                         
   3   7   2       4396.87       4283.00        86.20 o                         
   5   7   2       3024.77       3029.98       131.42 o                         
   7   7   2       1352.58       1366.94       118.46 o                         
  -6   8   2       1969.32       1970.55        47.67 o                         
  -4   8   2       4884.89       4966.20       130.31 o                         
  -2   8   2       4698.98       4684.83        81.62 o                         
   0   8   2       4248.95       4209.20        69.20 o                         
   2   8   2       2725.05       2735.78        58.03 o                         
   4   8   2       3164.05       3332.18        87.80 o                         
   6   8   2       1328.74       1279.40       115.17 o                         
  -7   9   2        787.21        769.18        33.08 o                         
  -5   9   2        828.05        808.96        39.68 o                         
  -3   9   2       5251.88       5050.27        93.97 o                         
  -1   9   2       3400.91       3480.13        59.38 o                         
   1   9   2       3756.42       3636.43        69.48 o                         
   3   9   2       1929.38       1956.65        82.61 o                         
   5   9   2       1819.03       1758.70        92.59 o                         
   7   9   2        659.09        665.37        86.87 o                         
  -6  10   2        766.29        775.07        41.26 o                         
  -4  10   2        876.46        900.30        41.72 o                         
  -2  10   2        506.78        501.03        20.14 o                         
   0  10   2         92.32         77.94        11.61 o                         
   2  10   2        626.86        627.14        32.12 o                         
   4  10   2        672.87        776.94        50.59 o                         
   6  10   2        210.57        222.95        46.07 o                         
  -5  11   2         44.07         42.75        24.35 o                         
  -3  11   2        689.84        661.03        24.14 o                         
  -1  11   2         46.39         52.69        15.21 o                         
   1  11   2        208.49        218.33        17.79 o                         
   3  11   2        229.73        217.46        41.13 o                         
   5  11   2         33.46          7.24        45.41 o                         
  -4  12   2       1160.81       1239.12        63.41 o                         
  -2  12   2        234.89        232.98        18.87 o                         
   0  12   2        117.85        146.46        17.83 o                         
   2  12   2        165.66        190.95        21.25 o                         
   4  12   2         59.23         77.71        30.34 o                         
  -5  13   2        561.26        579.11        48.39 o                         
  -3  13   2        584.38        619.21        26.13 o                         
  -1  13   2       1615.32       1632.93        46.61 o                         
   1  13   2       1098.42       1125.05        45.47 o                         
   3  13   2       1876.18       1971.50        89.90 o                         
   5  13   2        657.82        700.25        95.43 o                         
  -4  14   2        355.21        408.73        46.14 o                         
  -2  14   2        905.36        944.69        34.62 o                         
   0  14   2        775.29        833.90        47.44 o                         
   2  14   2        718.22        703.54        65.15 o                         
   4  14   2        454.39        545.59        64.50 o                         
  -3  15   2        713.98        727.47        40.40 o                         
  -1  15   2       1613.58       1632.35        55.06 o                         
   1  15   2       1346.37       1368.46        60.26 o                         
   3  15   2        883.91        997.72        81.61 o                         
   0  16   2        797.27        800.92        47.41 o                         
  -7   1   3         44.96         24.48        22.57 o                         
  -5   1   3        997.94        994.96        47.47 o                         
  -3   1   3      11672.39      12492.05       296.37 o                         
  -1   1   3       6832.36       7028.83       284.31 o                         
   1   1   3      22530.81      22816.29       295.08 o                         
   3   1   3       3027.70       3152.60        63.25 o                         
   5   1   3       1440.33       1491.95        74.92 o                         
   7   1   3        871.74        805.58        63.49 o                         
  -8   2   3        905.78        935.13        56.22 o                         
  -6   2   3       1769.83       1730.17        68.37 o                         
  -4   2   3       7070.14       7560.66       223.58 o                         
  -2   2   3      11885.13      12239.88       283.82 o                         
   0   2   3      11038.94      11290.71       156.66 o                         
   2   2   3       2160.19       2094.61        36.77 o                         
   4   2   3       1648.96       1619.55        42.54 o                         
   6   2   3       1860.98       1872.80        96.78 o                         
   8   2   3        967.64        943.34        93.78 o                         
  -7   3   3       1627.08       1650.02        77.21 o                         
  -5   3   3       2547.91       2494.05        89.51 o                         
  -3   3   3       4458.82       4494.70        84.53 o                         
  -1   3   3       8042.48       7991.05       123.83 o                         
   1   3   3       6001.26       6113.12        93.72 o                         
   3   3   3       8474.81       8701.44       141.11 o                         
   5   3   3       3370.00       3313.21       134.71 o                         
   7   3   3        732.94        810.80        60.43 o                         
  -8   4   3       1553.10       1636.95        78.33 o                         
  -6   4   3       2920.84       2902.47       105.56 o                         
  -4   4   3       4855.78       4824.39        95.15 o                         
  -2   4   3       1388.09       1237.93        34.19 o                         
   0   4   3      19748.24      20247.71       273.59 o                         
   2   4   3       6821.78       6922.82       103.95 o                         
   4   4   3       3757.25       3684.90        85.78 o                         
   6   4   3       3905.87       3916.48       154.73 o                         
   8   4   3        871.43        939.04        72.34 o                         
  -7   5   3       1684.69       1584.94        73.91 o                         
  -5   5   3       1911.94       1882.37        52.06 o                         
  -3   5   3       5618.28       5750.43       139.93 o                         
  -1   5   3       6131.87       6003.39        81.20 o                         
   1   5   3       2871.13       2805.87        48.05 o                         
   3   5   3       9325.70       9102.40       152.38 o                         
   5   5   3       3177.59       3014.68       115.41 o                         
   7   5   3       1761.00       1829.65        99.97 o                         
  -6   6   3       1136.62       1142.47        59.69 o                         
  -4   6   3       1110.56       1128.48        36.27 o                         
  -2   6   3       4327.47       4410.73        75.59 o                         
   0   6   3       8741.23       8778.56       122.00 o                         
   2   6   3      11571.34      11839.04       172.01 o                         
   4   6   3       2192.29       2193.77        84.91 o                         
   6   6   3       2046.83       2003.72        99.35 o                         
  -7   7   3        369.31        375.70        41.79 o                         
  -5   7   3         79.79        100.79        14.18 o                         
  -3   7   3       1058.00       1147.33        39.97 o                         
  -1   7   3        550.60        575.76        13.63 o                         
   1   7   3       1300.33       1448.51        30.43 o                         
   3   7   3        254.93        248.17        16.27 o                         
   5   7   3         41.07         38.30        26.48 o                         
   7   7   3         22.74          1.32        46.73 o                         
  -6   8   3        299.94        281.70        20.24 o                         
  -4   8   3        154.32        164.80        19.06 o                         
  -2   8   3        598.82        602.37        15.75 o                         
   0   8   3         23.82         34.86         7.59 o                         
   2   8   3       1230.67       1243.10        32.06 o                         
   4   8   3        219.40        216.73        25.07 o                         
   6   8   3        427.49        400.14        69.10 o                         
  -7   9   3       1133.21       1157.22        91.81 o                         
  -5   9   3       1493.90       1503.86        52.05 o                         
  -3   9   3       2732.57       2677.33        59.66 o                         
  -1   9   3       1756.69       1751.06        37.15 o                         
   1   9   3       1439.17       1458.88        33.39 o                         
   3   9   3       3098.03       3128.64        84.10 o                         
   5   9   3        974.07        987.51        66.78 o                         
   7   9   3        682.20        652.21        90.82 o                         
  -6  10   3        599.58        642.66        35.83 o                         
  -4  10   3       1100.49       1077.76        45.52 o                         
  -2  10   3       3037.39       3003.21        59.83 o                         
   0  10   3       2826.36       2832.38        56.03 o                         
   2  10   3       3582.88       3447.02        95.58 o                         
   4  10   3       2484.94       2450.39        98.83 o                         
   6  10   3        392.41        377.77        54.45 o                         
  -5  11   3       2034.45       1994.70        67.85 o                         
  -3  11   3       4124.82       4010.65       102.13 o                         
  -1  11   3       2926.62       2837.47        65.70 o                         
   1  11   3       3124.39       3215.68        64.01 o                         
   3  11   3        980.94        961.02        59.23 o                         
   5  11   3       1053.03       1104.34       113.20 o                         
  -4  12   3       1069.14       1046.43        57.37 o                         
  -2  12   3       2560.01       2528.32        62.02 o                         
   0  12   3       3773.75       3777.58        83.50 o                         
   2  12   3       1828.36       1868.49        53.97 o                         
   4  12   3        991.51       1049.07        65.48 o                         
  -5  13   3        373.46        394.05        40.30 o                         
  -3  13   3        596.27        584.08        34.48 o                         
  -1  13   3        875.46        897.44        32.74 o                         
   1  13   3        308.82        300.63        31.17 o                         
   3  13   3       1036.93        952.97        74.37 o                         
  -4  14   3        368.65        434.10        45.20 o                         
  -2  14   3         32.17         31.48        15.85 o                         
   0  14   3        285.84        282.25        23.61 o                         
   2  14   3        131.19         86.44        26.73 o                         
   4  14   3         88.59         31.59        41.46 o                         
  -3  15   3        129.43         99.80        24.21 o                         
  -1  15   3         46.44         69.68        18.58 o                         
   1  15   3        250.14        241.81        31.75 o                         
   3  15   3         79.31         88.19        44.09 o                         
   0  16   3        216.15        200.31        29.69 o                         
  -8   0   4       1013.14       1162.92        88.19 o                         
  -6   0   4       1365.81       1257.69        87.53 o                         
  -4   0   4       3535.88       3643.17       120.76 o                         
   0   0   4       4861.17       5312.42       245.48 o                         
   2   0   4      21841.68      22222.73       434.74 o                         
   4   0   4       3202.99       3257.36        81.14 o                         
   6   0   4       5298.87       5158.42       300.77 o                         
   8   0   4        653.82        693.01        90.16 o                         
  -7   1   4       2980.23       2889.75       105.41 o                         
  -5   1   4       6679.98       6958.70       203.36 o                         
  -3   1   4       7098.94       7432.78       147.74 o                         
  -1   1   4      24286.74      25357.74      1064.85 o                         
   1   1   4      26065.89      26471.16       335.84 o                         
   3   1   4       7033.35       7027.19       110.30 o                         
   5   1   4       3564.54       3451.96        94.78 o                         
   7   1   4       2228.56       2380.20       119.12 o                         
  -8   2   4        538.89        474.87        43.01 o                         
  -6   2   4        375.42        432.64        34.44 o                         
  -4   2   4       2257.69       2213.06        63.93 o                         
  -2   2   4      12509.97      12790.75       517.95 o                         
   0   2   4       1708.31       1680.91        25.23 o                         
   2   2   4       4214.58       4219.07        66.23 o                         
   4   2   4       2786.98       2873.03        65.20 o                         
   8   2   4        591.42        629.68        63.89 o                         
  -7   3   4         34.92         48.17        22.75 o                         
  -5   3   4       1131.56       1166.98        50.16 o                         
  -3   3   4        420.53        374.11        15.34 o                         
  -1   3   4       3136.08       3226.64        53.20 o                         
   1   3   4       2028.02       2017.31        30.64 o                         
   3   3   4        792.24        792.63        20.83 o                         
   5   3   4       1406.05       1425.02        74.66 o                         
   7   3   4        334.61        359.25        47.62 o                         
  -8   4   4        127.79         92.80        41.46 o                         
  -6   4   4        178.58        159.10        25.57 o                         
  -4   4   4          9.61         18.56        12.46 o                         
  -2   4   4       3120.36       3352.82        57.43 o                         
   0   4   4       7352.94       7546.64       113.19 o                         
   2   4   4      11731.25      12370.16       187.40 o                         
   4   4   4        574.35        543.97        23.50 o                         
   6   4   4        343.27        358.39        43.21 o                         
   8   4   4        276.08        298.13        71.08 o                         
  -7   5   4        674.62        746.65        47.32 o                         
  -5   5   4        993.01        939.23        83.58 o                         
  -3   5   4       2137.28       2141.75        47.75 o                         
  -1   5   4       2809.90       2776.09        49.45 o                         
   1   5   4        457.97        398.17        41.46 o                         
   3   5   4        922.25        909.20        22.86 o                         
   5   5   4        459.53        454.33        42.81 o                         
   7   5   4        377.81        367.24        67.79 o                         
  -6   6   4       1721.91       1700.35        72.49 o                         
  -4   6   4       3063.57       3019.28        80.11 o                         
  -2   6   4       4504.58       4501.49        80.24 o                         
   0   6   4       2673.28       2636.97        39.54 o                         
   2   6   4       3621.32       3676.97        68.03 o                         
   4   6   4       4308.13       4265.73        98.36 o                         
   6   6   4       1174.94       1232.02       107.28 o                         
  -7   7   4       1246.80       1212.24        67.98 o                         
  -5   7   4       3220.21       3231.90        64.97 o                         
  -3   7   4       3796.43       3833.59        97.62 o                         
  -1   7   4       3762.13       3743.10        55.90 o                         
   1   7   4       6548.96       6554.98       100.56 o                         
   3   7   4       2635.17       2638.02        51.81 o                         
   5   7   4       3368.61       3214.31       204.68 o                         
   7   7   4        794.04        730.52        92.14 o                         
  -6   8   4        822.20        815.08        42.18 o                         
  -4   8   4       4212.69       4177.87       111.44 o                         
  -2   8   4       4411.74       4213.94        88.05 o                         
   0   8   4       3705.16       3624.22        62.42 o                         
   2   8   4       4470.45       4384.67        82.01 o                         
   4   8   4       1945.68       1959.73        67.72 o                         
   6   8   4       1298.30       1386.68       119.12 o                         
  -7   9   4        439.68        416.60        61.86 o                         
  -5   9   4       1522.04       1578.34        51.92 o                         
  -3   9   4        243.83        227.99        16.42 o                         
  -1   9   4       5447.61       5454.26       100.92 o                         
   1   9   4       6147.68       6010.59       102.52 o                         
   3   9   4       5103.84       5105.71       123.49 o                         
   5   9   4       1631.77       1584.07        88.87 o                         
  -6  10   4        182.85        192.56        17.25 o                         
  -4  10   4        263.43        243.39        24.24 o                         
  -2  10   4        746.92        752.45        21.38 o                         
   0  10   4         30.03         35.56        10.73 o                         
   2  10   4        204.12        211.22        17.04 o                         
   4  10   4        159.01        151.47        31.11 o                         
   6  10   4        180.91        212.34        47.00 o                         
  -5  11   4         87.16        100.96        22.96 o                         
  -3  11   4        369.96        369.08        22.51 o                         
  -1  11   4        718.78        722.97        27.13 o                         
   1  11   4        345.69        331.02        19.53 o                         
   3  11   4        335.18        332.73        28.12 o                         
   5  11   4         76.75         69.76        49.36 o                         
  -4  12   4        655.94        682.93        46.49 o                         
  -2  12   4        379.07        396.51        19.81 o                         
   0  12   4        880.25        883.11        32.58 o                         
   2  12   4        320.69        337.49        27.95 o                         
   4  12   4        291.58        301.42        50.68 o                         
  -5  13   4         68.99         84.80        28.43 o                         
  -3  13   4        750.64        717.59        36.18 o                         
  -1  13   4        650.11        696.99        29.81 o                         
   1  13   4        964.54        916.61        48.62 o                         
   3  13   4       1055.91        987.85        77.00 o                         
   5  13   4        398.27        388.95        66.47 o                         
  -4  14   4       1388.97       1423.96        70.78 o                         
  -2  14   4       4383.21       4297.64        93.69 o                         
   0  14   4       2185.75       2178.91        58.75 o                         
   2  14   4       2319.30       2303.98        85.39 o                         
   4  14   4        853.52        900.32        80.95 o                         
  -3  15   4       1276.17       1256.93        57.42 o                         
  -1  15   4       1275.29       1304.82        44.50 o                         
   1  15   4       1404.00       1436.78        64.22 o                         
   3  15   4        752.22        746.32        74.37 o                         
   0  16   4        727.99        835.90        47.10 o                         
  -7   1   5        552.83        497.88        39.82 o                         
  -5   1   5        513.52        506.30        30.35 o                         
  -3   1   5         43.39         29.21         4.60 o                         
  -1   1   5        693.47        775.28        42.12 o                         
   1   1   5       5485.13       5528.10        74.28 o                         
   3   1   5       4311.18       4597.13        64.77 o                         
   5   1   5        830.12        851.91        30.72 o                         
   7   1   5        869.62        959.22        66.31 o                         
  -8   2   5        593.01        541.00        43.98 o                         
  -6   2   5       4733.40       4530.05       141.92 o                         
  -4   2   5       4435.48       4465.40       104.31 o                         
  -2   2   5       2911.00       2839.83       124.39 o                         
   0   2   5       8843.55       9113.75       126.75 o                         
   2   2   5       1820.56       1716.77        29.76 o                         
   4   2   5       4881.67       4903.00        91.57 o                         
   8   2   5        896.19       1029.31       110.57 o                         
  -7   3   5        528.09        531.75        41.14 o                         
  -5   3   5       2347.08       2360.58       119.78 o                         
  -3   3   5       4657.59       4618.59       115.91 o                         
  -1   3   5       5655.89       5595.12        97.41 o                         
   1   3   5       9091.53       8965.59       123.45 o                         
   3   3   5       6821.38       6798.16       109.78 o                         
   5   3   5       3873.69       3818.39       112.51 o                         
   7   3   5       2777.82       2757.49       127.74 o                         
  -8   4   5        918.78       1048.06        59.13 o                         
  -6   4   5       2985.08       2990.21       105.49 o                         
  -4   4   5       6622.51       6663.16       199.29 o                         
  -2   4   5      15211.23      15678.59       263.10 o                         
   0   4   5      13377.44      13312.42       179.00 o                         
   2   4   5      13243.09      13474.23       202.60 o                         
   4   4   5       7397.32       7291.34       136.08 o                         
   6   4   5       2773.71       2844.30       130.49 o                         
   8   4   5       1565.59       1630.19       147.42 o                         
  -7   5   5        999.20        998.40        55.09 o                         
  -5   5   5        664.74        674.54        40.47 o                         
  -3   5   5       6778.70       6929.31       113.64 o                         
  -1   5   5       6379.66       6350.06       112.21 o                         
   1   5   5       4280.52       4146.95        58.63 o                         
   3   5   5       1489.89       1409.21        33.71 o                         
   5   5   5       1148.63       1170.79        50.41 o                         
   7   5   5        507.40        552.83        82.27 o                         
  -6   6   5       1158.26       1161.25        60.90 o                         
  -4   6   5       1094.59       1114.58        30.78 o                         
  -2   6   5       2970.95       3124.74        70.17 o                         
   0   6   5       5061.92       5075.80        71.53 o                         
   2   6   5       3498.03       3573.84        57.47 o                         
   4   6   5       2242.11       2242.61        58.15 o                         
   6   6   5        837.37        775.28        89.51 o                         
  -7   7   5          4.64         18.17        26.33 o                         
  -5   7   5         62.81         77.48        17.52 o                         
  -3   7   5        155.48        161.17        15.99 o                         
  -1   7   5       1516.24       1632.27        31.57 o                         
   1   7   5        131.14        123.87         9.95 o                         
   3   7   5       1733.21       1711.17        39.23 o                         
   5   7   5        120.69        124.25        28.00 o                         
   7   7   5        144.31        177.70        63.84 o                         
  -6   8   5        282.29        246.31        27.68 o                         
  -4   8   5        211.97        183.26        18.77 o                         
  -2   8   5         25.58         18.76         9.68 o                         
   0   8   5         59.26         54.29         8.40 o                         
   2   8   5         12.66         11.52        10.01 o                         
   4   8   5        302.15        289.57        22.95 o                         
   6   8   5        123.00        121.10        55.28 o                         
  -5   9   5        872.99        843.20        35.86 o                         
  -3   9   5       2579.22       2603.97        76.40 o                         
  -1   9   5       1292.04       1305.49        32.37 o                         
   1   9   5       1732.04       1707.95        37.72 o                         
   3   9   5        732.07        731.79        47.24 o                         
   5   9   5        939.81        992.17        52.17 o                         
  -6  10   5       1743.46       1817.26        90.72 o                         
  -4  10   5        859.96        875.52        40.60 o                         
  -2  10   5       2410.12       2391.53        60.24 o                         
   0  10   5       2006.04       2026.90        50.79 o                         
   2  10   5       2609.92       2640.38        59.67 o                         
   4  10   5       1270.27       1298.10        71.27 o                         
   6  10   5        872.13        946.19        78.41 o                         
  -5  11   5       2245.66       2256.09        71.56 o                         
  -3  11   5       3732.04       3768.36        82.82 o                         
  -1  11   5       4430.57       4430.07        92.70 o                         
   1  11   5       3482.54       3473.45        78.70 o                         
   3  11   5       3138.07       3053.49        96.46 o                         
   5  11   5       1277.63       1428.80        93.45 o                         
  -4  12   5       1099.51       1095.49        55.66 o                         
  -2  12   5        836.09        883.86        38.41 o                         
   0  12   5       2247.57       2269.03        57.59 o                         
   2  12   5       2641.40       2586.27        86.77 o                         
   4  12   5       2688.07       2670.69       134.26 o                         
  -3  13   5        479.18        467.53        34.22 o                         
  -1  13   5       1147.41       1169.01        36.33 o                         
   1  13   5        525.43        518.28        28.73 o                         
   3  13   5        570.80        569.83        43.83 o                         
  -4  14   5        205.35        201.92        35.89 o                         
  -2  14   5        229.44        227.72        25.41 o                         
   0  14   5        171.25        163.64        20.29 o                         
   2  14   5         63.53         68.23        33.56 o                         
   4  14   5         54.14         49.36        44.09 o                         
  -1  15   5        200.58        178.04        20.09 o                         
   1  15   5          8.16        -13.82        32.25 o                         
   0  16   5        138.78        110.57        32.91 o                         
  -8   0   6       1047.92        937.18        82.27 o                         
  -6   0   6        580.78        575.86        50.02 o                         
  -4   0   6       5600.22       5652.07       172.88 o                         
   0   0   6      10592.51      10565.24       223.65 o                         
   2   0   6       6957.93       6705.99       135.92 o                         
   4   0   6       4737.59       4670.68       120.68 o                         
   6   0   6       4877.37       5138.37       164.84 o                         
  -7   1   6       1795.50       1758.45        72.59 o                         
  -5   1   6       4676.54       4696.85       139.83 o                         
  -3   1   6      10624.78      10685.43       309.47 o                         
  -1   1   6      17014.39      17647.16       399.98 o                         
   1   1   6       4327.43       4265.03        65.06 o                         
   3   1   6       7585.42       7821.90       115.84 o                         
   5   1   6       4306.21       4332.40        83.39 o                         
   7   1   6        823.48        832.70        66.75 o                         
  -8   2   6        430.56        398.67        39.22 o                         
  -6   2   6       1600.22       1596.55        64.61 o                         
  -4   2   6       1153.58       1142.52        33.77 o                         
  -2   2   6        582.19        540.27        26.53 o                         
   0   2   6       4793.04       4827.30        80.25 o                         
   2   2   6       3754.49       3604.47        52.28 o                         
   4   2   6        644.49        640.23        19.18 o                         
   6   2   6        922.46        932.31        43.64 o                         
  -7   3   6        363.63        350.58        34.29 o                         
  -5   3   6        645.87        619.92        34.67 o                         
  -3   3   6        560.30        532.40        18.13 o                         
  -1   3   6       1525.06       1587.22        28.56 o                         
   1   3   6       2076.65       2234.04        32.66 o                         
   3   3   6       4178.24       4261.12        64.10 o                         
   5   3   6        154.85        165.30        15.06 o                         
   7   3   6        629.03        629.83        86.87 o                         
  -6   4   6         42.93         47.54        19.87 o                         
  -4   4   6         52.33         49.67        13.14 o                         
  -2   4   6         84.61         91.25         5.43 o                         
   0   4   6        699.76        673.64        12.78 o                         
   2   4   6       1274.55       1395.25        26.36 o                         
   4   4   6        586.94        585.30        22.35 o                         
   6   4   6        313.76        356.71        63.18 o                         
  -7   5   6        534.15        502.96        41.09 o                         
  -5   5   6        892.91        809.23        43.95 o                         
  -3   5   6       2183.97       2217.00        48.13 o                         
  -1   5   6        252.73        242.50         9.60 o                         
   1   5   6       1407.14       1354.20        22.73 o                         
   3   5   6        271.70        250.87        13.91 o                         
   5   5   6        198.35        226.42        22.31 o                         
   7   5   6        246.76        203.36        63.18 o                         
  -6   6   6       1211.87       1172.37        60.53 o                         
  -4   6   6       1808.95       1745.74        55.35 o                         
  -2   6   6       4711.85       4627.39       117.06 o                         
   0   6   6       6465.59       6466.57        93.03 o                         
   2   6   6       5062.94       5027.46        81.67 o                         
   4   6   6       2765.05       2794.09        78.76 o                         
   6   6   6       1315.31       1257.69       117.15 o                         
  -7   7   6        933.18        972.00        56.96 o                         
  -5   7   6       2822.67       2956.58        85.91 o                         
  -3   7   6       3262.91       3244.26        86.06 o                         
  -1   7   6       8702.49       8566.07       166.19 o                         
   1   7   6       6162.37       6187.94        89.72 o                         
   3   7   6       8543.89       8653.86       145.55 o                         
   5   7   6       2519.54       2518.51       101.14 o                         
  -6   8   6       2743.81       2652.01       104.31 o                         
  -4   8   6       2775.86       2761.24        73.93 o                         
  -2   8   6       5189.25       5142.45       102.78 o                         
   0   8   6       7729.53       7629.61       134.88 o                         
   2   8   6       3401.14       3342.94        65.03 o                         
   4   8   6       1804.60       1856.71        55.28 o                         
   6   8   6       1374.80       1412.35       117.15 o                         
  -5   9   6        994.82       1039.34        38.13 o                         
  -3   9   6       1965.54       1926.75        61.14 o                         
  -1   9   6       3295.59       3293.17        75.01 o                         
   1   9   6       1517.46       1491.77        32.32 o                         
   3   9   6       5211.51       5114.60       115.35 o                         
   5   9   6       1855.65       1801.07        71.48 o                         
  -6  10   6        256.48        255.92        38.79 o                         
  -4  10   6        525.31        527.15        31.57 o                         
  -2  10   6        357.61        357.20        21.06 o                         
   0  10   6        128.66        126.95        14.60 o                         
   2  10   6        212.17        226.09        17.34 o                         
   4  10   6        160.69        156.72        29.29 o                         
  -5  11   6         17.74         10.96        17.50 o                         
  -3  11   6        150.38        168.04        23.06 o                         
  -1  11   6        276.92        294.73        17.94 o                         
   1  11   6        163.04        142.86        12.91 o                         
   3  11   6         90.38         82.02        22.68 o                         
   5  11   6         46.61        111.88        45.41 o                         
  -4  12   6        501.49        517.79        34.82 o                         
  -2  12   6       2143.63       2140.39        77.06 o                         
   0  12   6        166.76        167.99        17.93 o                         
   2  12   6        673.68        654.90        35.08 o                         
   4  12   6        313.31        276.13        33.73 o                         
  -3  13   6        272.53        244.47        22.98 o                         
  -1  13   6        458.89        491.59        23.46 o                         
   1  13   6        701.22        766.90        32.96 o                         
   3  13   6        458.95        454.48        39.08 o                         
  -2  14   6        737.32        820.66        39.89 o                         
   0  14   6       1659.10       1701.56        49.11 o                         
   2  14   6        688.57        697.80        44.18 o                         
  -1  15   6        142.14        155.57        26.63 o                         
   1  15   6       1112.02       1135.08        46.73 o                         
  -7   1   7        169.63        211.92        27.62 o                         
  -5   1   7        482.51        488.10        29.42 o                         
  -3   1   7        569.61        553.38        24.43 o                         
  -1   1   7        450.78        411.61        12.15 o                         
   1   1   7        893.43        883.34        15.20 o                         
   3   1   7       1831.83       1881.47        33.71 o                         
   5   1   7        674.92        655.72        22.92 o                         
  -8   2   7        371.10        415.00        38.79 o                         
  -6   2   7       1438.12       1483.69        59.01 o                         
  -4   2   7       2396.75       2395.05        62.11 o                         
  -2   2   7      13802.92      14266.86       414.64 o                         
   0   2   7       3559.34       3463.78        63.18 o                         
   2   2   7       2156.28       2111.53        37.03 o                         
   4   2   7       2149.66       2114.50        44.12 o                         
   6   2   7        798.82        815.20        36.54 o                         
  -7   3   7       1264.85       1241.88        60.10 o                         
  -5   3   7       2808.04       3093.23       108.19 o                         
  -3   3   7       3241.09       3089.26       146.10 o                         
  -1   3   7      11726.47      12328.04       220.89 o                         
   1   3   7      11855.98      11752.06       149.68 o                         
   3   3   7       4823.54       4632.69        69.82 o                         
   5   3   7       3244.94       3244.92        75.84 o                         
   7   3   7       1543.93       1610.44        94.11 o                         
  -6   4   7       1813.26       1800.49        71.21 o                         
  -4   4   7       5212.79       5244.14       130.42 o                         
  -2   4   7       7375.44       7401.66       178.13 o                         
   0   4   7       3815.47       3732.62        69.48 o                         
   2   4   7       7923.70       7826.03       113.50 o                         
   4   4   7       3295.26       3298.42        62.82 o                         
   6   4   7       1994.95       2013.74        82.54 o                         
  -7   5   7        962.32        973.70        55.91 o                         
  -5   5   7       7043.21       6625.68       199.66 o                         
  -3   5   7       1961.94       1901.04        53.12 o                         
  -1   5   7       2982.72       3002.75        56.83 o                         
   1   5   7       7905.20       7911.67        99.58 o                         
   3   5   7       1551.95       1502.54        33.15 o                         
   5   5   7       2568.53       2431.69        59.38 o                         
   7   5   7        551.77        579.15        59.23 o                         
  -6   6   7        363.92        388.04        34.78 o                         
  -4   6   7       1380.65       1311.95        57.14 o                         
  -2   6   7       1620.12       1644.19        45.72 o                         
   0   6   7       1162.49       1132.24        21.50 o                         
   2   6   7       3221.31       3160.53        53.12 o                         
   4   6   7       4177.33       3958.43        87.87 o                         
   6   6   7        736.38        690.38        61.21 o                         
  -7   7   7         20.45          4.81        19.95 o                         
  -5   7   7        102.21         95.99        23.24 o                         
  -3   7   7        347.38        359.01        20.28 o                         
  -1   7   7        860.26        870.98        26.15 o                         
   1   7   7        552.58        546.17        14.90 o                         
   3   7   7        288.76        289.90        17.07 o                         
   5   7   7         24.50         27.94        17.56 o                         
   7   7   7         30.90          9.21        35.54 o                         
  -6   8   7        596.59        592.70        46.09 o                         
  -4   8   7        915.52        876.20        31.72 o                         
  -2   8   7        238.86        281.44        14.33 o                         
   0   8   7       1073.60       1060.04        28.26 o                         
   2   8   7        426.53        431.68        18.36 o                         
   4   8   7        193.05        206.94        26.22 o                         
  -5   9   7        501.37        463.72        42.20 o                         
  -3   9   7       1838.80       1771.48        56.34 o                         
  -1   9   7       2695.22       2663.27        62.04 o                         
   1   9   7       1832.16       1764.46        39.12 o                         
   3   9   7       2263.24       2093.90        59.39 o                         
   5   9   7        959.50        950.72        50.96 o                         
  -6  10   7        283.25        288.27        40.95 o                         
  -4  10   7        913.31        877.30        37.92 o                         
  -2  10   7       1311.87       1331.15        38.92 o                         
   0  10   7       3405.37       3286.14        68.47 o                         
   2  10   7       1857.09       1892.14        43.86 o                         
   4  10   7       2952.90       2878.36        95.02 o                         
   6  10   7       1272.49       1373.52       101.35 o                         
  -5  11   7        986.77       1038.59        39.15 o                         
  -3  11   7       2254.94       2247.96        69.41 o                         
  -1  11   7       1412.44       1459.54        47.75 o                         
   1  11   7       2605.03       2592.01        62.14 o                         
   3  11   7        853.89        922.92        47.00 o                         
   5  11   7        821.19        906.24        79.63 o                         
  -4  12   7       1073.59       1077.94        48.63 o                         
  -2  12   7       2151.86       2151.23        63.40 o                         
   0  12   7       1489.11       1487.99        43.76 o                         
   2  12   7       1423.46       1449.26        40.80 o                         
   4  12   7       1227.53       1198.42        60.48 o                         
  -3  13   7        294.36        306.58        35.86 o                         
  -1  13   7       2855.25       2802.78        81.89 o                         
   1  13   7        908.93        920.32        35.84 o                         
   3  13   7        751.78        713.18        34.65 o                         
  -2  14   7        722.62        702.24        36.80 o                         
   0  14   7         50.24         46.27        16.92 o                         
   2  14   7        313.30        311.10        34.87 o                         
  -1  15   7        515.90        495.20        35.54 o                         
   1  15   7         61.76         52.48        21.56 o                         
  -6   0   8       4008.62       3861.25       176.38 o                         
  -4   0   8       6214.48       6447.32       198.71 o                         
  -2   0   8       5764.90       5508.55       161.48 o                         
   0   0   8      21156.69      21134.52       928.62 o                         
   2   0   8      10968.02      10862.96       216.53 o                         
   4   0   8       7697.91       7796.90       179.35 o                         
   6   0   8       1423.41       1542.66        84.24 o                         
  -7   1   8       1000.01       1044.74        51.56 o                         
  -5   1   8       2334.31       2284.00        79.05 o                         
  -3   1   8       6032.56       6153.86       182.66 o                         
  -1   1   8       8458.42       8730.61       179.01 o                         
   1   1   8       6030.90       6155.51        78.43 o                         
   3   1   8       3462.35       3399.88        52.10 o                         
   5   1   8       1210.70       1251.80        36.72 o                         
   7   1   8        973.98        977.29        49.52 o                         
  -6   2   8       1204.29       1233.05        52.69 o                         
  -4   2   8       3437.09       3437.41       146.10 o                         
  -2   2   8       1872.57       1944.12        95.43 o                         
   0   2   8       5338.02       5452.53        96.44 o                         
   2   2   8       2375.09       2373.36        39.72 o                         
   4   2   8       4017.17       3990.04        78.22 o                         
   6   2   8       1562.02       1563.84        59.52 o                         
  -7   3   8         96.06        106.62        24.27 o                         
  -5   3   8        106.36         59.89        26.98 o                         
  -3   3   8        889.93        914.14        55.94 o                         
   1   3   8        256.21        252.81         9.17 o                         
   3   3   8        385.20        381.87        14.53 o                         
   5   3   8        672.45        680.05        25.65 o                         
   7   3   8        488.74        446.87        54.62 o                         
  -6   4   8         63.57         53.22        19.13 o                         
  -4   4   8         84.33         62.52         9.54 o                         
  -2   4   8        286.74        305.19        15.73 o                         
   0   4   8        162.78        169.40         8.53 o                         
   2   4   8        266.79        254.53        11.04 o                         
   4   4   8        265.89        258.76        16.24 o                         
   6   4   8        234.38        277.70        29.53 o                         
  -7   5   8        475.88        505.90        41.03 o                         
  -5   5   8       1464.34       1452.72        56.45 o                         
  -3   5   8       2615.97       2653.37        69.44 o                         
  -1   5   8       4885.87       5107.35       117.04 o                         
   1   5   8       3082.76       3020.40        50.81 o                         
   3   5   8       1058.21       1077.79        26.77 o                         
   5   5   8       1335.77       1265.74        43.25 o                         
   7   5   8        318.43        332.36        50.68 o                         
  -6   6   8       1345.96       1332.84        61.31 o                         
  -4   6   8       1453.59       1455.49        57.87 o                         
  -2   6   8       3265.55       3232.92        82.15 o                         
   0   6   8       6611.96       6448.31       127.88 o                         
   2   6   8       2879.70       2810.11        47.86 o                         
   4   6   8       3263.92       3164.63        69.37 o                         
   6   6   8       1437.84       1492.25        50.61 o                         
  -7   7   8        980.92        976.31        44.83 o                         
  -5   7   8       1247.36       1333.37        63.14 o                         
  -3   7   8       3719.75       3618.36        89.78 o                         
  -1   7   8       2632.12       2644.24        59.36 o                         
   1   7   8       2399.93       2278.71        46.94 o                         
   3   7   8       3296.41       3283.11        71.66 o                         
   5   7   8       1249.27       1310.27        45.70 o                         
   7   7   8       1487.00       1536.07        94.77 o                         
  -6   8   8       1439.52       1445.67        73.05 o                         
  -4   8   8       3090.05       2964.75       138.54 o                         
  -2   8   8       3107.42       3081.10        81.66 o                         
   0   8   8        887.77        819.91        23.64 o                         
   2   8   8       3085.80       3027.58        59.82 o                         
   4   8   8        725.50        790.18        35.62 o                         
   6   8   8        811.61        894.62        49.95 o                         
  -5   9   8        743.38        768.70        51.37 o                         
  -3   9   8       1615.19       1573.54        52.11 o                         
  -1   9   8       1056.47       1074.21        34.05 o                         
   1   9   8       2050.67       2093.65        52.73 o                         
   3   9   8       1262.97       1305.37        38.07 o                         
   5   9   8       1489.13       1366.75        49.48 o                         
  -6  10   8        760.20        734.47        74.37 o                         
  -4  10   8        847.22        884.18        36.16 o                         
  -2  10   8        688.47        711.80        26.06 o                         
   0  10   8       3744.25       3727.46        73.32 o                         
   2  10   8       1086.41       1039.29        29.49 o                         
   4  10   8       1285.42       1224.11        44.19 o                         
   6  10   8         69.53         87.53        48.70 o                         
  -5  11   8         79.10         48.70        28.78 o                         
  -3  11   8        159.58        144.99        22.20 o                         
  -1  11   8        175.21        181.86        18.98 o                         
   1  11   8         60.35         78.61        15.65 o                         
   3  11   8         13.43         16.81        14.50 o                         
   5  11   8         99.49        120.70        23.91 o                         
  -4  12   8        387.62        375.24        31.15 o                         
  -2  12   8        649.73        696.14        31.49 o                         
   0  12   8        319.19        319.57        20.68 o                         
   2  12   8        424.58        451.40        21.58 o                         
   4  12   8        253.74        252.56        25.60 o                         
  -3  13   8        290.46        283.54        34.92 o                         
  -1  13   8       1567.32       1524.35        53.40 o                         
   1  13   8       1428.65       1376.03        43.30 o                         
   3  13   8       1170.45       1163.01        43.07 o                         
  -2  14   8        906.91        946.59        40.12 o                         
   0  14   8        893.17        959.09        33.92 o                         
   2  14   8        700.26        729.19        38.86 o                         
  -1  15   8       1497.89       1534.47        57.26 o                         
   1  15   8       1159.66       1273.44        58.96 o                         
  -7   1   9        382.88        395.29        61.86 o                         
  -5   1   9        118.12        118.82        15.46 o                         
  -3   1   9       1621.82       1586.41        50.25 o                         
   1   1   9        778.95        766.59        13.97 o                         
   3   1   9       2124.00       2074.46        40.88 o                         
   5   1   9        787.44        808.14        28.99 o                         
   7   1   9        688.26        642.78        43.51 o                         
  -6   2   9       1103.06       1136.94        48.43 o                         
  -4   2   9       4525.26       4281.13       182.30 o                         
  -2   2   9       3167.64       3305.75        70.56 o                         
   0   2   9       5731.11       5979.64       108.70 o                         
   2   2   9       5140.78       5073.86        81.55 o                         
   4   2   9        719.83        710.12        25.25 o                         
   6   2   9       1324.83       1251.80        53.27 o                         
  -7   3   9       1722.87       1741.32        81.94 o                         
  -5   3   9       3770.68       3616.37       111.74 o                         
  -3   3   9       5130.94       5395.35       240.22 o                         
  -1   3   9       6184.23       6107.19       146.76 o                         
   1   3   9       8945.42       8951.85       131.23 o                         
   3   3   9       7938.08       7825.95       125.37 o                         
   5   3   9       5004.95       4908.97        96.96 o                         
   7   3   9       1050.22       1051.60        53.28 o                         
  -6   4   9        901.30        940.10        45.37 o                         
  -4   4   9       3760.03       3735.31        98.17 o                         
  -2   4   9       4737.43       4958.65       124.26 o                         
   0   4   9       5327.18       5302.45       106.90 o                         
   2   4   9       2993.77       2939.50        50.44 o                         
   4   4   9       1486.40       1464.39        39.17 o                         
   6   4   9       1273.99       1397.37        49.56 o                         
  -7   5   9        533.06        568.74        41.40 o                         
  -5   5   9       2110.01       2126.35        79.18 o                         
  -3   5   9       2544.31       2484.38        83.96 o                         
  -1   5   9       8628.32       8577.06       199.97 o                         
   1   5   9       1147.60       1177.18        25.84 o                         
   3   5   9       3637.03       3559.64        75.48 o                         
   5   5   9       1899.21       1920.72        56.57 o                         
   7   5   9        667.38        810.82        69.76 o                         
  -6   6   9        176.39        206.25        21.61 o                         
  -4   6   9        601.32        553.16        34.31 o                         
  -2   6   9        202.54        177.37        14.03 o                         
   0   6   9        738.92        692.85        22.97 o                         
   2   6   9        906.85        914.54        21.22 o                         
   4   6   9        179.20        193.31        17.66 o                         
   6   6   9        758.39        771.29        37.87 o                         
  -5   7   9       1339.43       1212.28        57.07 o                         
  -3   7   9       1022.17        943.15        45.67 o                         
  -1   7   9       1521.35       1560.62        36.48 o                         
   1   7   9       1344.08       1362.07        33.49 o                         
   3   7   9        991.54        942.71        27.87 o                         
   5   7   9        163.29        160.25        21.57 o                         
  -6   8   9        160.36        188.99        32.25 o                         
  -4   8   9        101.51         56.60        36.20 o                         
  -2   8   9       1310.71       1252.21        63.34 o                         
   0   8   9        587.09        601.67        24.12 o                         
   2   8   9        289.06        288.26        15.52 o                         
   4   8   9        230.09        244.98        19.62 o                         
   6   8   9        141.15        138.66        24.48 o                         
  -5   9   9        670.26        653.25        46.80 o                         
  -3   9   9        617.48        623.81        29.58 o                         
  -1   9   9       1143.66       1097.18        33.40 o                         
   1   9   9       1636.72       1649.42        44.16 o                         
   3   9   9        436.89        491.76        21.95 o                         
   5   9   9         78.11         90.07        21.20 o                         
  -4  10   9       1929.93       1858.40        83.30 o                         
  -2  10   9       1462.34       1403.49        51.27 o                         
   0  10   9       4679.65       4779.68       106.97 o                         
   2  10   9       2006.43       2043.81        44.69 o                         
   4  10   9       2676.99       2630.78        73.28 o                         
  -5  11   9       1208.05       1267.60        71.96 o                         
  -3  11   9       2143.00       2065.95        65.08 o                         
  -1  11   9       2348.80       2257.70        57.99 o                         
   1  11   9       1434.60       1460.49        43.61 o                         
   3  11   9       1847.37       1844.53        48.82 o                         
   5  11   9        478.65        481.26        34.15 o                         
  -4  12   9        573.08        599.36        33.56 o                         
  -2  12   9       1400.58       1360.52       103.00 o                         
   0  12   9       1097.51       1066.06        43.12 o                         
   2  12   9       1686.37       1758.22        62.11 o                         
   4  12   9        956.00       1055.43        43.27 o                         
  -3  13   9        474.03        456.24        40.64 o                         
  -1  13   9        224.09        241.83        25.13 o                         
   1  13   9       1171.64       1159.95        38.69 o                         
   3  13   9        547.18        575.90        30.33 o                         
  -2  14   9        201.14        206.03        35.10 o                         
   0  14   9        196.37        207.54        27.21 o                         
   2  14   9        183.58        185.04        25.09 o                         
  -6   0  10       2794.12       2760.85       125.70 o                         
  -4   0  10       2580.87       2700.31       119.12 o                         
  -2   0  10      10105.40      10159.23       284.11 o                         
   2   0  10       8470.96       8625.36       190.81 o                         
   4   0  10       7262.89       7152.08       194.24 o                         
   6   0  10       3909.14       3958.72       119.64 o                         
  -7   1  10        564.61        581.26        40.29 o                         
  -5   1  10       2468.99       2542.66        83.92 o                         
  -3   1  10       1949.93       1890.81        78.98 o                         
  -1   1  10       4445.77       4773.69       123.23 o                         
   1   1  10       5486.54       5539.96        93.45 o                         
   3   1  10       1425.29       1378.81        29.45 o                         
   5   1  10       1387.99       1370.20        39.59 o                         
   7   1  10        874.88        868.65        47.87 o                         
  -6   2  10        731.13        760.58        37.74 o                         
  -4   2  10       2525.74       2444.95       123.73 o                         
  -2   2  10       4021.68       4053.02        99.60 o                         
   0   2  10       3773.45       3850.46        74.46 o                         
   2   2  10       2019.32       1997.70        38.75 o                         
   4   2  10       2717.35       2662.47        59.72 o                         
   6   2  10        550.71        553.20        31.88 o                         
  -7   3  10        145.54        185.76        27.34 o                         
  -5   3  10        127.69        117.15        30.93 o                         
  -3   3  10        772.48        781.20        56.60 o                         
  -1   3  10        512.35        552.53        31.57 o                         
   1   3  10       1205.40       1244.25        28.87 o                         
   3   3  10        107.12        126.63        10.98 o                         
   5   3  10          2.23          7.73        12.61 o                         
   7   3  10         60.15         77.80        26.27 o                         
  -6   4  10         41.19         37.60        18.01 o                         
  -4   4  10       1248.95       1186.61        75.68 o                         
  -2   4  10        181.82        174.49        13.01 o                         
   0   4  10        643.08        706.59        28.03 o                         
   2   4  10        559.33        596.19        17.49 o                         
   4   4  10        165.37        141.73        15.31 o                         
   6   4  10         66.66         45.15        19.13 o                         
  -7   5  10        268.59        265.62        31.11 o                         
  -5   5  10        739.02        702.34        28.35 o                         
  -3   5  10       1507.83       1389.27        52.48 o                         
  -1   5  10       2637.63       2588.70        66.02 o                         
   1   5  10        861.94        854.36        22.47 o                         
   3   5  10       1458.86       1444.56        34.27 o                         
   5   5  10         30.68         44.43        15.44 o                         
   7   5  10        213.10        193.60        52.32 o                         
  -6   6  10        945.78        917.53        49.17 o                         
  -4   6  10       2719.85       2553.08        86.19 o                         
  -2   6  10       2492.60       2512.91        92.12 o                         
   0   6  10       2580.86       2522.69        56.97 o                         
   2   6  10       3850.10       3890.35        64.63 o                         
   4   6  10       1782.80       1749.44        46.02 o                         
   6   6  10        711.71        778.40        37.81 o                         
  -5   7  10       1840.20       1807.18        71.62 o                         
  -3   7  10       3602.86       3425.18       118.80 o                         
  -1   7  10       3133.63       3185.59        87.35 o                         
   1   7  10       8359.76       8064.66       143.48 o                         
   3   7  10       2648.00       2607.95        53.97 o                         
   5   7  10       2468.69       2509.65        70.04 o                         
  -6   8  10        828.08        864.93        53.12 o                         
  -4   8  10       2186.90       2082.78        85.08 o                         
  -2   8  10       5029.30       5063.95       124.66 o                         
   0   8  10       5696.78       5490.30       111.51 o                         
   2   8  10       2898.83       2870.02        57.25 o                         
   4   8  10       2581.43       2486.72        58.78 o                         
   6   8  10       1277.55       1327.70        55.78 o                         
  -5   9  10        688.97        702.88        49.96 o                         
  -3   9  10         70.25         77.67        13.75 o                         
  -1   9  10        925.63        931.89        30.56 o                         
   1   9  10       1354.18       1375.09        36.55 o                         
   3   9  10        368.34        423.69        20.81 o                         
   5   9  10       1098.20       1189.79        46.27 o                         
  -4  10  10        268.87        282.39        35.26 o                         
  -2  10  10       1585.20       1547.20        65.76 o                         
   0  10  10        186.93        169.00        18.18 o                         
   2  10  10        573.54        598.97        28.17 o                         
   4  10  10        605.30        578.21        27.98 o                         
  -3  11  10         44.34         50.30        18.33 o                         
  -1  11  10        107.89        106.96        15.83 o                         
   1  11  10         98.41         70.12        15.25 o                         
   3  11  10         26.96         33.47        13.98 o                         
  -4  12  10        140.05        119.14        33.65 o                         
  -2  12  10         40.52         39.26        21.06 o                         
   0  12  10        122.83        129.67        21.71 o                         
   2  12  10        247.89        281.39        23.39 o                         
   4  12  10          6.93         21.62        18.47 o                         
  -3  13  10        699.40        762.79        47.75 o                         
  -1  13  10        510.38        552.95        32.29 o                         
   1  13  10        541.37        561.07        28.19 o                         
   3  13  10        972.25        962.21        44.66 o                         
   0  14  10        907.37        993.44        45.81 o                         
   2  14  10        328.52        317.22        44.75 o                         
  -7   1  11        358.56        406.58        34.48 o                         
  -5   1  11        164.48        153.88        16.75 o                         
  -3   1  11       6472.46       6594.34       198.67 o                         
  -1   1  11        987.57        963.30        40.25 o                         
   1   1  11       1240.34       1322.34        35.84 o                         
   3   1  11         22.33         19.59         8.69 o                         
   5   1  11        451.21        457.43        24.04 o                         
   7   1  11        206.59        223.01        31.85 o                         
  -6   2  11        816.56        896.71        43.27 o                         
  -4   2  11       2678.13       2566.05       125.70 o                         
  -2   2  11       2106.80       2142.69        61.28 o                         
   0   2  11       7149.08       7363.51       133.90 o                         
   2   2  11        747.75        744.20        19.27 o                         
   4   2  11        956.23        949.87        30.47 o                         
   6   2  11        275.94        301.00        23.44 o                         
  -7   3  11       1451.34       1501.18        59.49 o                         
  -5   3  11       1393.35       1508.43        85.56 o                         
  -3   3  11       3166.60       3199.17       148.74 o                         
  -1   3  11       3364.39       3305.89       104.68 o                         
   1   3  11       1817.83       1716.29        36.10 o                         
   3   3  11       4590.61       4667.42        78.46 o                         
   5   3  11       2398.05       2332.69        57.70 o                         
   7   3  11       1669.80       1719.10        68.87 o                         
  -6   4  11       1969.71       2045.12        76.48 o                         
  -4   4  11       2788.01       2762.17       136.23 o                         
  -2   4  11       3130.85       2979.18        92.18 o                         
   0   4  11       4352.96       4398.29       109.81 o                         
   2   4  11       6455.97       6420.31       101.99 o                         
   4   4  11       3029.40       3030.64        66.95 o                         
   6   4  11       1208.57       1255.69        47.93 o                         
  -5   5  11       1294.41       1271.06        51.79 o                         
  -3   5  11       4606.25       4547.02       142.33 o                         
  -1   5  11       4449.76       4354.39       104.26 o                         
   1   5  11       6793.56       6567.66       111.00 o                         
   3   5  11       3706.16       3621.75        69.83 o                         
   5   5  11       1785.88       1807.74        48.87 o                         
  -6   6  11        767.93        777.93        56.93 o                         
  -4   6  11        372.04        350.21        27.51 o                         
  -2   6  11        754.70        783.94        47.71 o                         
   0   6  11        748.44        728.48        33.70 o                         
   2   6  11        432.02        464.64        20.01 o                         
   4   6  11        614.65        611.28        27.07 o                         
   6   6  11        377.87        435.57        32.18 o                         
  -5   7  11          4.49         15.71        23.69 o                         
  -3   7  11        363.01        363.32        31.15 o                         
  -1   7  11        867.74        813.12        32.46 o                         
   1   7  11         75.67         87.23        10.87 o                         
   3   7  11        358.59        358.17        18.38 o                         
   5   7  11         23.37         23.59        16.47 o                         
  -6   8  11        114.50        121.75        34.88 o                         
  -4   8  11        270.99        298.85        31.78 o                         
  -2   8  11        851.84        816.48        31.32 o                         
   0   8  11        278.66        273.70        17.75 o                         
   2   8  11        931.83        864.35        30.79 o                         
   4   8  11        436.39        401.53        23.84 o                         
   6   8  11         77.41        115.29        31.48 o                         
  -5   9  11        394.67        375.69        38.42 o                         
  -3   9  11        560.97        539.53        40.85 o                         
  -1   9  11        924.19        934.03        40.19 o                         
   1   9  11        265.67        289.70        20.93 o                         
   3   9  11        952.18        956.71        29.50 o                         
   5   9  11        364.05        402.67        30.31 o                         
  -4  10  11        741.93        772.16        51.64 o                         
  -2  10  11       1411.73       1450.31        51.08 o                         
   0  10  11        899.83        863.97        32.47 o                         
   2  10  11       1565.55       1572.63        45.44 o                         
   4  10  11       1180.47       1196.59        38.69 o                         
  -3  11  11       2225.25       2190.52        67.58 o                         
  -1  11  11       3058.51       3070.47        90.05 o                         
   1  11  11       2028.22       2059.08        51.49 o                         
   3  11  11       1000.26       1045.84        42.81 o                         
  -2  12  11        510.22        517.02        35.48 o                         
   0  12  11       1563.70       1587.03        53.29 o                         
   2  12  11       1004.54       1016.31        38.20 o                         
  -1  13  11        325.00        314.61        48.37 o                         
   1  13  11        557.55        583.63        37.03 o                         
   0  14  11        182.69        227.71        50.68 o                         
  -6   0  12       1557.97       1622.95        75.68 o                         
  -4   0  12       1912.71       1969.12        95.43 o                         
  -2   0  12       3700.21       3868.49       167.16 o                         
   0   0  12       2347.79       2404.81       128.99 o                         
   2   0  12       3693.77       3611.27        87.49 o                         
   4   0  12       2366.32       2314.46        76.05 o                         
   6   0  12       1716.53       1713.18        69.98 o                         
  -7   1  12        925.21        918.25        45.96 o                         
  -5   1  12       2173.46       2124.12        71.24 o                         
  -3   1  12       3380.76       3344.18       102.52 o                         
  -1   1  12       5391.42       5305.71       164.27 o                         
   1   1  12       5502.23       5394.33       110.27 o                         
   3   1  12       4340.24       4252.13        73.95 o                         
   5   1  12       1942.31       1989.85        50.13 o                         
   7   1  12        291.34        310.64        36.05 o                         
  -6   2  12        568.94        632.65        35.10 o                         
  -4   2  12       1439.66       1480.13        78.32 o                         
  -2   2  12       3005.82       3040.60       101.37 o                         
   0   2  12       2680.60       2798.56        84.85 o                         
   2   2  12       4038.09       4012.28        64.78 o                         
   4   2  12        368.34        369.52        20.99 o                         
   6   2  12       1312.03       1340.43        42.71 o                         
  -5   3  12        356.09        298.79        41.46 o                         
  -3   3  12        163.65        168.60        12.97 o                         
  -1   3  12        242.98        285.74        24.55 o                         
   1   3  12         20.34         25.24         9.10 o                         
   3   3  12        154.40        148.90        12.36 o                         
   5   3  12        297.50        285.69        21.65 o                         
  -6   4  12        240.12        287.60        46.73 o                         
  -4   4  12         47.99         61.86        28.96 o                         
  -2   4  12       2218.75       2187.30        78.45 o                         
   0   4  12         64.08         53.15        12.17 o                         
   2   4  12       1279.19       1274.51        32.21 o                         
   4   4  12         14.62         18.91        12.84 o                         
   6   4  12         78.33         67.26        18.38 o                         
  -5   5  12        502.43        433.05        55.94 o                         
  -3   5  12       1350.96       1351.29        52.65 o                         
  -1   5  12       1818.24       1744.92        68.03 o                         
   1   5  12       2201.34       2208.39        41.62 o                         
   3   5  12       1134.47       1083.00        29.14 o                         
   5   5  12        440.94        458.18        25.52 o                         
  -6   6  12        518.79        589.78        37.27 o                         
  -4   6  12       1220.09       1202.25        52.18 o                         
  -2   6  12        422.56        454.11        53.97 o                         
   0   6  12       1752.85       1756.45        54.87 o                         
   2   6  12        399.72        409.18        18.71 o                         
   4   6  12       1185.75       1181.82        36.55 o                         
   6   6  12       1345.78       1426.03        72.57 o                         
  -5   7  12       1521.47       1511.17        62.62 o                         
  -3   7  12       1041.03       1053.99        52.66 o                         
  -1   7  12       2146.94       2109.84        56.68 o                         
   1   7  12        657.75        699.42        27.90 o                         
   3   7  12       1910.57       1933.99        41.91 o                         
   5   7  12       1505.63       1556.50        45.36 o                         
  -4   8  12       1605.94       1534.52        68.08 o                         
  -2   8  12       3884.85       3784.81       131.45 o                         
   0   8  12       3835.79       3792.48        80.96 o                         
   2   8  12       3286.39       3140.53        71.08 o                         
   4   8  12       1253.52       1297.91        39.85 o                         
  -5   9  12        961.66        961.84        56.10 o                         
  -3   9  12       1243.10       1209.07        61.48 o                         
  -1   9  12       1430.23       1462.97        53.03 o                         
   1   9  12       1479.84       1491.27        49.73 o                         
   3   9  12       1354.15       1425.90        45.12 o                         
   5   9  12        830.04        897.65        39.81 o                         
  -4  10  12        257.62        240.12        35.23 o                         
  -2  10  12        604.10        602.89        32.87 o                         
   0  10  12        608.98        557.10        25.82 o                         
   2  10  12        629.23        639.82        29.07 o                         
   4  10  12         99.96         90.42        17.35 o                         
  -3  11  12         48.84         31.66        27.66 o                         
  -1  11  12          0.95         -6.94        19.40 o                         
   1  11  12         27.17         24.21        18.79 o                         
   3  11  12         29.10         43.85        20.29 o                         
  -2  12  12        462.69        480.19        34.30 o                         
   0  12  12        358.91        418.28        29.11 o                         
   2  12  12        304.92        306.42        23.93 o                         
  -1  13  12        222.44        212.65        34.78 o                         
   1  13  12        514.39        569.36        37.24 o                         
  -5   1  13        781.64        806.21        53.97 o                         
  -1   1  13       1157.27       1152.87        46.94 o                         
   1   1  13        377.35        344.06        16.86 o                         
   3   1  13       3171.28       3250.98        57.91 o                         
   5   1  13        273.36        299.32        21.45 o                         
  -6   2  13        675.84        735.13        61.86 o                         
  -4   2  13       1894.69       1881.59        96.09 o                         
  -2   2  13       3603.73       3360.45        99.51 o                         
   0   2  13       3630.00       3575.41       101.87 o                         
   2   2  13       4085.51       4028.12        75.29 o                         
   4   2  13       3721.75       3664.36        77.57 o                         
   6   2  13        898.49        929.28        35.92 o                         
  -5   3  13       1363.81       1433.41        86.87 o                         
  -3   3  13       1710.95       1690.52        61.26 o                         
  -1   3  13       1219.63       1373.57        59.95 o                         
   1   3  13       2574.86       2578.20        67.40 o                         
   3   3  13        545.82        522.67        19.53 o                         
   5   3  13       1396.78       1359.70        41.83 o                         
  -6   4  13       1597.83       1621.63       100.69 o                         
  -4   4  13       1628.95       1643.35        97.40 o                         
  -2   4  13       6488.38       6435.02       200.91 o                         
   0   4  13       3650.54       3463.17        84.34 o                         
   2   4  13       2338.17       2306.99        51.18 o                         
   4   4  13       2410.29       2348.22        55.78 o                         
   6   4  13        809.05        835.87        35.43 o                         
  -5   5  13        938.31        916.77        77.66 o                         
  -3   5  13       1580.75       1588.01        60.07 o                         
  -1   5  13       3293.64       3072.73       114.34 o                         
   1   5  13       4427.19       4403.73       104.25 o                         
   3   5  13        849.26        877.17        25.19 o                         
   5   5  13        537.15        588.56        28.87 o                         
  -4   6  13        724.37        695.20        37.86 o                         
  -2   6  13       1587.33       1456.47        61.94 o                         
   0   6  13        571.42        590.58        27.99 o                         
   2   6  13        911.42        891.69        26.80 o                         
   4   6  13       1082.41       1102.35        34.72 o                         
  -5   7  13         90.33         72.62        22.22 o                         
  -3   7  13         24.20         39.57        20.20 o                         
  -1   7  13        135.45        139.64        15.08 o                         
   1   7  13        290.90        264.38        18.00 o                         
   3   7  13          5.83         -3.10        14.07 o                         
   5   7  13          7.83          9.52        16.60 o                         
  -4   8  13         74.99         67.88        23.69 o                         
  -2   8  13        309.92        267.22        32.73 o                         
   0   8  13        388.88        369.12        27.56 o                         
   2   8  13         93.03        105.72        15.72 o                         
   4   8  13          1.33         -2.30        13.82 o                         
  -3   9  13       1150.76       1030.35        61.86 o                         
  -1   9  13        666.76        692.02        33.25 o                         
   1   9  13       1191.77       1206.98        42.68 o                         
   3   9  13        542.65        549.53        29.71 o                         
  -4  10  13        905.18        959.12        59.14 o                         
  -2  10  13        383.11        370.84        23.93 o                         
   0  10  13        277.45        299.18        28.62 o                         
   2  10  13        852.57        853.39        32.18 o                         
   4  10  13        320.15        388.71        31.79 o                         
  -3  11  13       1137.90       1222.26        67.84 o                         
  -1  11  13       2016.25       1914.05        66.41 o                         
   1  11  13       2206.09       2287.31        68.78 o                         
   3  11  13       2230.44       2284.22        67.86 o                         
  -2  12  13        830.42        902.45        41.65 o                         
   0  12  13        924.10        941.80        57.71 o                         
   2  12  13        533.63        596.20        28.38 o                         
  -6   0  14       1624.98       1799.33        99.38 o                         
  -4   0  14       2113.44       2031.65        98.72 o                         
  -2   0  14       2535.42       2451.53       130.31 o                         
   0   0  14       1675.02       1739.99        79.25 o                         
   2   0  14        927.89        944.09        46.17 o                         
   4   0  14        308.93        259.51        26.69 o                         
   6   0  14        824.88        754.76        47.41 o                         
  -5   1  14       1092.30       1139.88        67.13 o                         
  -3   1  14       3960.39       3881.65       122.13 o                         
  -1   1  14       4047.71       3872.59       121.23 o                         
   1   1  14       3804.87       3732.87        95.60 o                         
   3   1  14       2756.26       2749.97        50.81 o                         
   5   1  14       1850.10       1816.47        49.09 o                         
  -6   2  14        411.46        423.18        48.70 o                         
  -4   2  14        820.99        814.76        56.60 o                         
  -2   2  14        133.52        163.74        19.68 o                         
   0   2  14       1773.83       1788.10        62.03 o                         
   2   2  14        790.12        816.58        29.49 o                         
   4   2  14       1031.75       1095.66        34.05 o                         
   6   2  14        276.40        323.91        25.52 o                         
  -5   3  14        339.97        411.99        49.36 o                         
  -3   3  14        420.27        432.27        37.51 o                         
  -1   3  14       1465.13       1395.23        78.98 o                         
   1   3  14        140.73        138.79        16.26 o                         
   3   3  14       1363.17       1362.74        32.22 o                         
   5   3  14        322.05        296.93        22.81 o                         
  -6   4  14        391.14        386.32        53.31 o                         
  -4   4  14        304.49        361.31        46.73 o                         
  -2   4  14        113.26        116.16        20.67 o                         
   0   4  14        188.20        188.22        25.67 o                         
   2   4  14        218.38        188.57        14.01 o                         
   4   4  14        454.09        470.88        23.99 o                         
   6   4  14         44.54         25.67        40.15 o                         
  -5   5  14        140.70        111.22        40.15 o                         
  -3   5  14        474.70        454.86        30.80 o                         
  -1   5  14       1154.21       1073.65        48.62 o                         
   1   5  14       1142.56       1093.52        38.52 o                         
   3   5  14        684.60        650.61        28.08 o                         
   5   5  14        664.07        698.87        30.69 o                         
  -4   6  14       1111.04       1135.63        51.10 o                         
  -2   6  14       2280.11       2166.74        82.74 o                         
   0   6  14       1929.01       1997.14        60.50 o                         
   2   6  14       2735.29       2747.23        54.58 o                         
   4   6  14       1014.58       1008.41        32.97 o                         
  -5   7  14       1265.49       1313.76        59.48 o                         
  -3   7  14       1822.71       1761.56        73.72 o                         
  -1   7  14       4161.46       4193.61       159.27 o                         
   1   7  14       1289.03       1278.17        49.94 o                         
   3   7  14       2717.55       2715.75        66.62 o                         
   5   7  14        678.70        697.40        31.50 o                         
  -4   8  14       1074.38       1106.19        56.45 o                         
  -2   8  14        906.96        991.20        81.28 o                         
   0   8  14       3096.81       3124.50        91.02 o                         
   2   8  14       2278.46       2240.91        54.18 o                         
   4   8  14       1375.52       1447.34        52.16 o                         
  -3   9  14       1042.22       1002.79        56.45 o                         
  -1   9  14        482.25        481.73        28.62 o                         
   1   9  14        612.64        601.55        28.73 o                         
   3   9  14        411.63        408.59        26.12 o                         
  -2  10  14        198.64        214.84        43.44 o                         
   0  10  14        241.89        247.79        27.86 o                         
   2  10  14        106.04        113.37        15.17 o                         
  -1  11  14        377.47        391.81        31.12 o                         
   1  11  14         39.60         40.26        18.31 o                         
   0  12  14        401.38        402.41        42.17 o                         
  -5   1  15        377.24        354.07        41.46 o                         
  -3   1  15         81.93         69.17        16.68 o                         
  -1   1  15        342.45        353.43        42.78 o                         
   1   1  15         94.30        114.75        12.54 o                         
   3   1  15        486.58        444.23        21.27 o                         
   5   1  15        115.78        117.05        18.57 o                         
  -4   2  15        622.95        571.26        54.62 o                         
  -2   2  15       2677.44       2606.18        91.87 o                         
   0   2  15       2294.27       2216.15        85.39 o                         
   2   2  15       3094.61       3000.57        70.01 o                         
   4   2  15        497.13        516.81        24.63 o                         
  -5   3  15       1515.34       1542.66        98.06 o                         
  -3   3  15       1714.67       1694.43        64.28 o                         
  -1   3  15       3712.23       3499.19       124.68 o                         
   1   3  15       1409.64       1425.06        44.32 o                         
   3   3  15       1709.40       1762.09        43.11 o                         
   5   3  15        591.10        661.91        30.18 o                         
  -4   4  15       2094.33       2013.88       114.51 o                         
  -2   4  15       3219.81       3293.69       108.91 o                         
   0   4  15       3316.93       3209.93       111.42 o                         
   2   4  15       3120.26       3100.78        68.26 o                         
   4   4  15       3026.56       3123.36        68.60 o                         
  -5   5  15        954.30       1016.15        80.29 o                         
  -3   5  15        740.48        704.87        37.97 o                         
   1   5  15       1506.99       1475.55        47.34 o                         
   3   5  15       1076.03       1082.22        35.31 o                         
   5   5  15       1510.99       1571.64        45.92 o                         
  -4   6  15        633.67        683.09        37.95 o                         
  -2   6  15        719.89        759.67        42.98 o                         
   0   6  15        551.66        549.23        27.44 o                         
   2   6  15        576.48        581.63        21.46 o                         
   4   6  15        310.12        306.37        27.08 o                         
  -3   7  15        190.03        202.85        28.46 o                         
  -1   7  15        983.03        972.84        54.44 o                         
   1   7  15        116.60        135.31        22.56 o                         
   3   7  15         51.91         47.95        16.17 o                         
  -4   8  15         29.40         24.31        22.64 o                         
  -2   8  15         19.18         16.28        25.93 o                         
   0   8  15         44.89         41.64        18.19 o                         
   2   8  15         46.54         47.04        17.49 o                         
   4   8  15        169.52        185.35        24.66 o                         
  -3   9  15        623.83        645.82        46.95 o                         
  -1   9  15       1315.88       1359.72        72.39 o                         
   1   9  15       1285.63       1223.10        60.09 o                         
   3   9  15        931.66       1012.86        36.81 o                         
  -2  10  15        716.40        697.11        54.55 o                         
   0  10  15       1936.19       2016.38        70.20 o                         
   2  10  15        326.47        342.29        28.74 o                         
  -1  11  15       1413.44       1482.26        53.33 o                         
   1  11  15       1546.91       1589.47        74.46 o                         
  -4   0  16       1038.56        956.92        58.57 o                         
  -2   0  16       2708.17       2700.96       134.26 o                         
   0   0  16       4427.79       4242.12       153.80 o                         
   2   0  16       1106.85       1115.20        52.32 o                         
   4   0  16       3464.27       3627.67       107.82 o                         
  -5   1  16        904.20        954.29        63.84 o                         
  -3   1  16       1593.23       1549.65        63.18 o                         
  -1   1  16       2326.47       2424.84        89.56 o                         
   1   1  16       4532.75       4638.24       155.90 o                         
   3   1  16       2600.42       2718.16        67.25 o                         
   5   1  16       1396.69       1437.36        42.73 o                         
  -4   2  16        671.74        708.22        35.37 o                         
  -2   2  16        771.56        779.92        42.35 o                         
   0   2  16         99.43        108.36        24.82 o                         
   2   2  16        461.39        462.52        23.77 o                         
   4   2  16        501.21        455.80        22.83 o                         
  -5   3  16        251.75        296.82        45.41 o                         
  -3   3  16        312.37        300.76        25.93 o                         
  -1   3  16        218.69        192.24        25.80 o                         
   1   3  16         74.66         90.31        14.28 o                         
   3   3  16         15.52         17.76        12.07 o                         
   5   3  16          1.02          3.10        15.48 o                         
  -4   4  16        118.30        142.62        19.03 o                         
  -2   4  16         15.28         40.15        25.67 o                         
   0   4  16         73.42         82.60        25.13 o                         
   2   4  16         29.04         21.77        10.95 o                         
   4   4  16        135.18        133.37        21.29 o                         
  -3   5  16        306.41        312.40        30.17 o                         
  -1   5  16        864.53        908.64        50.77 o                         
   1   5  16        573.41        568.59        32.32 o                         
   3   5  16        723.54        689.74        34.58 o                         
  -4   6  16       1278.44       1287.18        56.93 o                         
  -2   6  16       1309.85       1294.95        60.43 o                         
   0   6  16       1386.39       1342.80        65.96 o                         
   2   6  16       1257.62       1285.89        52.20 o                         
   4   6  16        478.53        551.44        33.17 o                         
  -3   7  16       1697.56       1699.14        72.10 o                         
  -1   7  16       1149.52       1161.70        62.96 o                         
   1   7  16       1983.41       1993.23        64.54 o                         
   3   7  16        608.67        631.21        28.49 o                         
  -2   8  16       1206.23       1254.84        64.56 o                         
   0   8  16       1007.83       1127.28        43.57 o                         
   2   8  16       1037.33       1045.23        69.76 o                         
  -1   9  16        507.90        486.02        47.03 o                         
   1   9  16        648.00        692.51        48.34 o                         
   3   9  16        444.50        421.86        40.80 o                         
   0  10  16        796.96        733.12        40.68 o                         
  -3   1  17        731.40        797.47        73.05 o                         
  -1   1  17        347.19        399.84        33.74 o                         
   1   1  17         29.23         25.40        23.94 o                         
   3   1  17        217.89        203.48        21.20 o                         
   5   1  17        338.04        345.20        23.56 o                         
  -4   2  17       1295.94       1340.15        55.61 o                         
  -2   2  17        735.22        811.00        45.43 o                         
   0   2  17        869.24        900.84        51.13 o                         
   2   2  17       2112.39       2146.05        67.77 o                         
   4   2  17       1054.63       1076.56        40.16 o                         
  -3   3  17       1614.71       1643.22        64.75 o                         
  -1   3  17       1842.38       1930.01        80.62 o                         
   1   3  17       1683.83       1619.15        74.89 o                         
   3   3  17       1294.39       1294.53        47.75 o                         
  -4   4  17        861.39        871.10        44.75 o                         
  -2   4  17        822.16        848.18        48.44 o                         
   0   4  17       2946.00       3060.50       116.46 o                         
   2   4  17       2104.06       2054.60        65.84 o                         
   4   4  17        820.89        858.93        37.37 o                         
  -3   5  17       1029.62       1067.45        55.02 o                         
  -1   5  17       2129.89       2010.94        81.09 o                         
   1   5  17        595.63        613.96        30.85 o                         
   3   5  17       1200.05       1315.26        49.36 o                         
  -2   6  17        183.83        190.05        28.91 o                         
   0   6  17        870.42        750.59        52.56 o                         
   2   6  17         99.54        118.95        24.43 o                         
  -3   7  17        246.53        281.07        33.83 o                         
  -1   7  17        173.66        188.30        31.47 o                         
   1   7  17         18.82         27.95        18.69 o                         
   3   7  17        316.60        298.76        47.71 o                         
  -2   8  17        208.66        183.59        32.57 o                         
   0   8  17        464.08        462.74        46.66 o                         
   2   8  17         41.34         16.64        27.83 o                         
  -1   9  17        378.51        381.14        43.80 o                         
   1   9  17        467.07        435.51        38.84 o                         
  -4   0  18       1412.68       1283.35        73.71 o                         
  -2   0  18       2518.54       2552.23       125.70 o                         
   0   0  18       1334.39       1409.06        93.45 o                         
   2   0  18       1345.95       1349.82       101.35 o                         
   4   0  18        859.35        924.01        73.71 o                         
  -3   1  18        709.89        698.60        41.49 o                         
  -1   1  18        944.24        903.12        51.41 o                         
   1   1  18       1053.29       1056.28        61.89 o                         
   3   1  18       1247.01       1221.93        41.25 o                         
  -4   2  18        395.99        381.94        31.92 o                         
  -2   2  18       1613.54       1617.45        68.55 o                         
   0   2  18       1172.98       1083.15        56.77 o                         
   2   2  18        863.49        866.69        37.88 o                         
   4   2  18        455.68        502.47        40.49 o                         
  -3   3  18          8.80         -2.31        19.92 o                         
  -1   3  18        212.62        174.67        28.78 o                         
   1   3  18        214.56        186.55        33.42 o                         
   3   3  18         58.36         33.34        18.45 o                         
  -2   4  18        120.21        164.09        27.34 o                         
   0   4  18         22.66         -0.40        24.61 o                         
   2   4  18         85.07         96.33        21.22 o                         
  -3   5  18        227.14        198.36        28.80 o                         
  -1   5  18        536.02        562.99        44.13 o                         
   1   5  18        698.35        683.66        50.41 o                         
   3   5  18        550.92        607.99        31.56 o                         
  -2   6  18        540.49        521.53        43.45 o                         
   0   6  18        490.91        557.96        47.44 o                         
   2   6  18        846.34        889.99        45.51 o                         
  -1   7  18       1003.57        987.38        60.50 o                         
   1   7  18       1491.32       1520.11        55.49 o                         
   0   8  18       1712.10       1766.21        86.17 o                         
  -3   1  19         46.04         40.16        25.67 o                         
  -1   1  19        480.14        444.30        38.37 o                         
   1   1  19        799.03        752.15        61.54 o                         
   3   1  19        142.26        192.30        20.55 o                         
  -2   2  19        306.10        264.84        31.55 o                         
   0   2  19        751.41        767.65        51.85 o                         
   2   2  19        610.68        589.10        52.35 o                         
  -3   3  19       1318.47       1323.53        59.13 o                         
  -1   3  19       1033.59       1066.08        57.62 o                         
   1   3  19       1270.18       1364.02        72.06 o                         
   3   3  19        720.36        753.76        48.94 o                         
  -2   4  19       1311.34       1317.69        65.30 o                         
   0   4  19        962.40        944.94        57.90 o                         
   2   4  19        695.69        721.81        36.93 o                         
  -1   5  19       1282.49       1353.45        66.58 o                         
   1   5  19       1583.36       1562.24        89.83 o                         
   0   6  19        123.01        117.55        31.57 o                         
  -2   0  20        955.26        993.78        75.03 o                         
   0   0  20       1727.93       1824.34       120.44 o                         
   2   0  20       1419.61       1520.28       113.86 o                         
  -1   1  20        980.44        946.01        56.77 o                         
   1   1  20        455.97        489.98        47.44 o                         
  -2   2  20        482.16        443.85        38.84 o                         
   0   2  20        848.14        930.93        58.83 o                         
   2   2  20       1234.80       1299.01        76.00 o                         
  -1   3  20        220.44        260.62        36.29 o                         
   1   3  20         11.64          9.95        27.88 o                         
   0   4  20         49.12         59.88        29.27 o                         
                                                                                
